# Supplementary material for: New Findings on the Crystal Polymorphism of Imepitoin
Source: Molecules. 2024 Apr 11;29(8):1724. doi: 10.3390/molecules29081724 (PMC11052430; doi:10.3390/molecules29081724)
Supplement: Supplementary file 1 [file molecules-29-01724-s001.zip]

Archive with 2 entries (2 files):
- imepitoin_Polymorph_II.cif
- molecules-2906834-supplementary.pdf
