# Supplementary material for: New Findings on the Crystal Polymorphism of Imepitoin
Source: Molecules. 2024 Apr 11;29(8):1724. doi: 10.3390/molecules29081724 (PMC11052430; doi:10.3390/molecules29081724)
Supplement: Supplementary file 1 [file molecules-29-01724-s001.zip › imepitoin_Polymorph_II.cif]

#=============================================================================
data_global
#=============================================================================

_audit_creation_method              Expo2014

_chemical_name_systematic     ?
_chemical_formula_moiety      'C13 H14 Cl N3 O2'
_chemical_formula_sum         'C13 H14 Cl N3 O2'
_chemical_formula_weight      279.726

loop_
     _atom_type_symbol
     _atom_type_description
     _atom_type_scat_source
    'H'   'Hydrogen'   'International Tables Vol C Tables 4.2.6.8 and 6.1.1.4'
    'C'   'Carbon'   'International Tables Vol C Tables 4.2.6.8 and 6.1.1.4'
    'N'   'Nitrogen'   'International Tables Vol C Tables 4.2.6.8 and 6.1.1.4'
    'O'   'Oxygen'   'International Tables Vol C Tables 4.2.6.8 and 6.1.1.4'
    'Cl'   'Chlorine'   'International Tables Vol C Tables 4.2.6.8 and 6.1.1.4'

_cell_length_a                   14.8687(6)
_cell_length_b                   7.2434(2)
_cell_length_c                   12.5592(4)
_cell_angle_alpha                90.000
_cell_angle_beta                 107.5586(8)
_cell_angle_gamma                90.000
_cell_volume                     1289.61(8)
_cell_formula_units_Z            4
_exptl_crystal_description    powder
_exptl_crystal_colour           ?
_cell_measurement_temperature    ?

_exptl_crystal_density_diffrn         1.441
_exptl_crystal_density_meas      ?
_exptl_crystal_density_method 'not measured'
_exptl_absorpt_coefficient_mu        12.216
_symmetry_Int_Tables_number         14
_symmetry_cell_setting              monoclinic  
_symmetry_space_group_name_H-M      'P 1 21/c 1'
_symmetry_space_group_name_hall     '-P 2ybc'

loop_
    _symmetry_equiv_pos_site_id
    _symmetry_equiv_pos_as_xyz
    1   'x, y, z'
    2   '-x, y+1/2, -z+1/2'
    3   '-x, -y, -z'
    4   'x, -y+1/2, z+1/2'

loop_
    _atom_site_type_symbol
    _atom_site_label
    _atom_site_fract_x
    _atom_site_fract_y
    _atom_site_fract_z
    _atom_site_U_iso_or_equiv
    _atom_site_occupancy
    _atom_site_adp_type
Cl  Cl1 0.1752(2) 0.8785(6) 0.6173(3) 0.0376 1.0000        Uiso
O   O1  0.6176(5) 0.8288(14) 0.9904(6) 0.0376 1.0000        Uiso
O   O2  0.9925(2) 0.8257(14) 0.73113(16) 0.040(2) 1.0000        Uiso
N   N1  0.5927(2) 0.8596(19) 0.7994(3) 0.0376 1.0000        Uiso
N   N2  0.8256(2) 0.897(2) 0.78600(15) 0.0403 1.0000        Uiso
N   N3  0.7440(5) 0.861(2) 0.9172(4) 0.0376 1.0000        Uiso
C   C1  0.3519(7) 0.847(2) 0.6011(10) 0.0376 1.0000        Uiso
H   H1  0.3228 0.8350 0.5247 0.0452 1.0000        Uiso
C   C2  0.49192(18) 0.862(3) 0.7576(2) 0.0376(11) 1.0000        Uiso
C   C3  0.74511(14) 0.883(3) 0.8130(3) 0.038(2) 1.0000        Uiso
C   C4  0.4477(7) 0.847(2) 0.6432(10) 0.0376 1.0000        Uiso
H   H2  0.4841 0.8263 0.5957 0.0452 1.0000        Uiso
C   C5  0.2981(2) 0.877(3) 0.67218(17) 0.0376 1.0000        Uiso
C   C6  0.3383(7) 0.885(2) 0.7866(9) 0.0376 1.0000        Uiso
H   H3  0.3010 0.8931 0.8341 0.0452 1.0000        Uiso
C   C7  0.6484(5) 0.851(3) 0.9103(4) 0.0376 1.0000        Uiso
C   C8  0.6501(6) 0.883(2) 0.7258(8) 0.0376 1.0000        Uiso
H   H4  0.6428 0.7809 0.6729 0.0451 1.0000        Uiso
H   H5  0.6377 1.0003 0.6848 0.0451 1.0000        Uiso
C   C9  0.9028(8) 0.7911(17) 0.6507(10) 0.0403 1.0000        Uiso
H   H6  0.9075 0.8141 0.5757 0.0483 1.0000        Uiso
H   H7  0.8842 0.6625 0.6562 0.0483 1.0000        Uiso
C   C10 0.9888(8) 0.7868(16) 0.8396(10) 0.0403 1.0000        Uiso
H   H8  0.9691 0.6582 0.8422 0.0483 1.0000        Uiso
H   H9  1.0515 0.8045 0.8932 0.0483 1.0000        Uiso
C   C11 0.9171(8) 0.9095(19) 0.8708(10) 0.0403 1.0000        Uiso
H   H10 0.9397 1.0373 0.8752 0.0483 1.0000        Uiso
H   H11 0.9116 0.8720 0.9436 0.0483 1.0000        Uiso
C   C12 0.8273(8) 0.9177(16) 0.6706(9) 0.0403 1.0000        Uiso
H   H12 0.7654 0.8863 0.6188 0.0483 1.0000        Uiso
H   H13 0.8428 1.0459 0.6583 0.0483 1.0000        Uiso
C   C13 0.4363(7) 0.8818(19) 0.8287(10) 0.0376 1.0000        Uiso
H   H14 0.4650 0.8889 0.9054 0.0452 1.0000        Uiso

loop_
    _geom_bond_atom_site_label_1
    _geom_bond_atom_site_label_2
    _geom_bond_distance
    _geom_bond_site_symmetry_2
Cl1 C5  1.747(4) .
O1 C7  1.235(11) .
O2 C9  1.431(11) .
O2 C10  1.408(13) .
N1 C2  1.430(4) .
N1 C7  1.391(6) .
N1 C8  1.445(12) .
N2 C3  1.343(5) .
N2 C11  1.455(10) .
N2 C12  1.465(13) .
N3 C3  1.322(8) .
N3 C7  1.400(11) .
C1 H1  0.929764 .
C1 C4  1.361(14) .
C1 C5  1.385(14) .
C2 C4  1.393(12) .
C2 C13  1.395(14) .
C3 C8  1.503(9) .
C4 H2  0.930411 .
C5 C6  1.381(11) .
C6 H3  0.931067 .
C6 C13  1.392(14) .
C8 H4  0.979710 .
C8 H5  0.979838 .
C9 H6  0.979596 .
C9 H7  0.980041 .
C9 C12  1.527(18) .
C10 H8  0.979966 .
C10 H9  0.979829 .
C10 C11  1.527(19) .
C11 H10  0.980665 .
C11 H11  0.980585 .
C12 H12  0.980193 .
C12 H13  0.980187 .
C13 H14  0.929868 .

loop_
_geom_angle_atom_site_label_1
_geom_angle_atom_site_label_2
_geom_angle_atom_site_label_3
_geom_angle
_geom_angle_site_symmetry_1
_geom_angle_site_symmetry_3
Cl1 C5 C1 119.0(9) . .
Cl1 C5 C6 118.9(9) . .
O1 C7 N1 124.5(11) . .
O1 C7 N3 125.2(11) . .
C9 O2 C10 110.4(8) . .
O2 C9 H6      109.13       .       .
O2 C9 H7      109.81       .       .
O2 C9 C12 110.7(9) . .
O2 C10 H8     108.74       .       .
O2 C10 H9     109.41       .       .
O2 C10 C11 111.4(10) . .
C2 N1 C7 127.6(9) . .
C2 N1 C8 121.3(9) . .
N1 C2 C4 119.6(10) . .
N1 C2 C13 121.6(10) . .
C7 N1 C8 110.9(9) . .
N1 C7 N3 110.3(10) . .
N1 C8 C3 98.1(9) . .
N1 C8 H4      112.18       .       .
N1 C8 H5      112.65       .       .
C3 N2 C11 121.9(10) . .
C3 N2 C12 122.7(10) . .
N2 C3 N3 122.4(11) . .
N2 C3 C8 121.9(11) . .
C11 N2 C12 115.2(9) . .
N2 C11 C10 110.3(10) . .
N2 C11 H10    109.23       .       .
N2 C11 H11    110.00       .       .
N2 C12 C9 109.4(9) . .
N2 C12 H12    109.85       .       .
N2 C12 H13    109.20       .       .
C3 N3 C7 105.1(10) . .
N3 C3 C8 115.6(11) . .
H1 C1 C4      120.49       .       .
H1 C1 C5      120.01       .       .
C4 C1 C5 119.3(12) . .
C1 C4 C2 120.9(12) . .
C1 C4 H2      119.58       .       .
C1 C5 C6 121.6(11) . .
C4 C2 C13 118.8(11) . .
C2 C4 H2      119.27       .       .
C2 C13 C6 120.8(12) . .
C2 C13 H14    119.57       .       .
C3 C8 H4      112.24       .       .
C3 C8 H5      111.87       .       .
C5 C6 H3      120.94       .       .
C5 C6 C13 118.1(11) . .
H3 C6 C13     121.00       .       .
C6 C13 H14    119.56       .       .
H4 C8 H5      109.49       .       .
H6 C9 H7      109.45       .       .
H6 C9 C12     108.93       .       .
H7 C9 C12     108.80       .       .
C9 C12 H12    109.95       .       .
C9 C12 H13    108.89       .       .
H8 C10 H9     109.48       .       .
H8 C10 C11    107.79       .       .
H9 C10 C11    109.95       .       .
C10 C11 H10   108.04       .       .
C10 C11 H11   109.81       .       .
H10 C11 H11   109.42       .       .
H12 C12 H13   109.49       .       .

loop_
   _geom_torsion_atom_site_label_1
   _geom_torsion_atom_site_label_2
   _geom_torsion_atom_site_label_3
   _geom_torsion_atom_site_label_4
   _geom_torsion
   _geom_torsion_site_symmetry_1
   _geom_torsion_site_symmetry_2
   _geom_torsion_site_symmetry_3
   _geom_torsion_site_symmetry_4
C10 O2 C9 H6  -177.74 . . . .
C10 O2 C9 H7   -57.77 . . . .
C10 O2 C9 C12 62.4(11) . . . .
C9 O2 C10 H8    57.35 . . . .
C9 O2 C10 H9   176.88 . . . .
C9 O2 C10 C11 -61.3(11) . . . .
C7 N1 C2 C4 -171.8(11) . . . .
C7 N1 C2 C13 9.2(17) . . . .
C8 N1 C2 C4 13.9(16) . . . .
C8 N1 C2 C13 -165.0(11) . . . .
C2 N1 C7 O1 6.4(18) . . . .
C2 N1 C7 N3 -177.1(10) . . . .
C8 N1 C7 O1 -178.9(11) . . . .
C8 N1 C7 N3 -2.3(13) . . . .
C2 N1 C8 C3 176.25(100) . . . .
C2 N1 C8 H4   -65.68 . . . .
C2 N1 C8 H5    58.42 . . . .
C7 N1 C8 C3 1.1(12) . . . .
C7 N1 C8 H4   119.21 . . . .
C7 N1 C8 H5  -116.70 . . . .
C11 N2 C3 N3 -6.7(18) . . . .
C11 N2 C3 C8 175.5(11) . . . .
C12 N2 C3 N3 179.0(11) . . . .
C12 N2 C3 C8 1.2(17) . . . .
C3 N2 C11 C10 136.9(11) . . . .
C3 N2 C11 H10  -104.53 . . . .
C3 N2 C11 H11    15.59 . . . .
C12 N2 C11 C10 -48.4(12) . . . .
C12 N2 C11 H10    70.17 . . . .
C12 N2 C11 H11  -169.72 . . . .
C3 N2 C12 C9 -135.9(11) . . . .
C3 N2 C12 H12   -15.13 . . . .
C3 N2 C12 H13   104.95 . . . .
C11 N2 C12 C9 49.4(12) . . . .
C11 N2 C12 H12   170.23 . . . .
C11 N2 C12 H13   -69.69 . . . .
C7 N3 C3 N2 -179.8(11) . . . .
C7 N3 C3 C8 -1.8(14) . . . .
C3 N3 C7 O1 179.0(12) . . . .
C3 N3 C7 N1 2.5(13) . . . .
H1 C1 C4 C2  -179.20 . . . .
H1 C1 C4 H2    -4.62 . . . .
C5 C1 C4 C2 5.5(19) . . . .
C5 C1 C4 H2  -179.93 . . . .
H1 C1 C5 Cl1     4.23 . . . .
H1 C1 C5 C6   176.17 . . . .
C4 C1 C5 Cl1 179.6(10) . . . .
C4 C1 C5 C6 -8.5(18) . . . .
N1 C2 C4 C1 179.3(11) . . . .
N1 C2 C4 H2     4.73 . . . .
C13 C2 C4 C1 -1.7(18) . . . .
C13 C2 C4 H2  -176.32 . . . .
N1 C2 C13 C6 179.7(11) . . . .
N1 C2 C13 H14    -2.64 . . . .
C4 C2 C13 C6 0.8(18) . . . .
C4 C2 C13 H14   178.43 . . . .
N2 C3 C8 N1 178.4(11) . . . .
N2 C3 C8 H4    60.39 . . . .
N2 C3 C8 H5   -63.15 . . . .
N3 C3 C8 N1 0.5(13) . . . .
N3 C3 C8 H4  -117.57 . . . .
N3 C3 C8 H5   118.89 . . . .
Cl1 C5 C6 H3    -1.63 . . . .
Cl1 C5 C6 C13 179.4(9) . . . .
C1 C5 C6 H3  -173.58 . . . .
C1 C5 C6 C13 7.4(18) . . . .
C5 C6 C13 C2 -3.6(18) . . . .
C5 C6 C13 H14   178.78 . . . .
H3 C6 C13 C2   177.48 . . . .
H3 C6 C13 H14    -0.19 . . . .
O2 C9 C12 N2 -54.9(11) . . . .
O2 C9 C12 H12  -175.62 . . . .
O2 C9 C12 H13    64.43 . . . .
H6 C9 C12 N2  -174.87 . . . .
H6 C9 C12 H12    64.39 . . . .
H6 C9 C12 H13   -55.56 . . . .
H7 C9 C12 N2    65.89 . . . .
H7 C9 C12 H12   -54.86 . . . .
H7 C9 C12 H13  -174.81 . . . .
O2 C10 C11 N2 53.3(12) . . . .
O2 C10 C11 H10   -66.02 . . . .
O2 C10 C11 H11   174.71 . . . .
H8 C10 C11 N2   -65.92 . . . .
H8 C10 C11 H10   174.74 . . . .
H8 C10 C11 H11    55.47 . . . .
H9 C10 C11 N2   174.79 . . . .
H9 C10 C11 H10    55.46 . . . .
H9 C10 C11 H11   -63.81 . . . .
 
_diffrn_ambient_temperature     ?
_diffrn_radiation_wavelength     0.354176
_diffrn_radiation_type          ?
_diffrn_measurement_device_type ?
 
# POWDER PROFILE

_pd_meas_2theta_range_min      0.002
_pd_meas_2theta_range_max     19.500
_pd_proc_number_of_points       9750
 
_pd_proc_ls_prof_R_factor           0.05447
_pd_proc_ls_prof_wR_factor          0.08108
_pd_proc_ls_prof_wR_expected        0.06246

_refine_ls_number_reflns      1169
_refine_ls_number_parameters  95
_refine_ls_number_restraints  0
_refine_ls_hydrogen_treatment  constr
_refine_ls_R_I_factor               0.06576
_refine_ls_goodness_of_fit_all      1.29822
_refine_ls_restrained_S_all         1.29682
 
loop_
     _pd_meas_2theta_scan
     _pd_meas_counts_total
     _pd_proc_2theta_corrected
     _pd_calc_intensity_total
     _pd_proc_intensity_bkg_calc

        0.002000       18.929012        0.003498        0.000000       36.185951
        0.004000       23.269407        0.005498        0.000000       35.668289
        0.006000       29.284338        0.007498        0.000000       35.157288
        0.008000       26.596773        0.009498        0.000000       34.652954
        0.010000       24.028673        0.011498        0.000000       34.155060
        0.012000       14.079743        0.013498        0.000000       33.663773
        0.014000       49.815765        0.015498        0.000000       33.178925
        0.016000       25.143604        0.017498        0.000000       32.700592
        0.018000       30.721111        0.019498        0.000000       32.228790
        0.020000       44.212372        0.021498        0.000000       31.763519
        0.022000       27.340805        0.023498        0.000000       31.304626
        0.024000       30.414505        0.025498        0.000000       30.852142
        0.026000       24.324608        0.027498        0.000000       30.406036
        0.028000       28.225431        0.029498        0.000000       29.966385
        0.030000       38.000954        0.031498        0.000000       29.532990
        0.032000       19.843855        0.033498        0.000000       29.106171
        0.034000       38.396034        0.035498        0.000000       28.685501
        0.036000       29.169958        0.037498        0.000000       28.271133
        0.038000       33.385471        0.039498        0.000000       27.863113
        0.040000       30.485340        0.041498        0.000000       27.461365
        0.042000       17.098530        0.043498        0.000000       27.065796
        0.044000       15.906496        0.045498        0.000000       26.676636
        0.046000       38.969761        0.047498        0.000000       26.293457
        0.048000       41.704445        0.049498        0.000000       25.916611
        0.050000       19.138186        0.051498        0.000000       25.545868
        0.052000       24.352055        0.053498        0.000000       25.181259
        0.054000       17.117462        0.055498        0.000000       24.822800
        0.056000       32.523724        0.057498        0.000000       24.470520
        0.058000       22.300732        0.059498        0.000000       24.124237
        0.060000       38.155972        0.061498        0.000000       23.784073
        0.062000       48.576176        0.063498        0.000000       23.449951
        0.064000       14.363875        0.065498        0.000000       23.121796
        0.066000       21.104698        0.067498        0.000000       22.799652
        0.068000       16.923355        0.069498        0.000000       22.483597
        0.070000       27.975981        0.071498        0.000000       22.173386
        0.072000       38.309864        0.073498        0.000000       21.869156
        0.074000       18.152153        0.075498        0.000000       21.570831
        0.076000       21.841038        0.077498        0.000000       21.278397
        0.078000       26.151545        0.079498        0.000000       20.991852
        0.080000       34.154095        0.081498        0.000000       20.711258
        0.082000       15.886789        0.083498        0.000000       20.436401
        0.084000       19.998274        0.085498        0.000000       20.167313
        0.086000       30.315084        0.087498        0.000000       19.904099
        0.088000       13.398655        0.089498        0.000000       19.646561
        0.090000       35.989140        0.091498        0.000000       19.394852
        0.092000       17.433697        0.093498        0.000000       19.148941
        0.094000        7.147112        0.095498        0.000000       18.908615
        0.096000       25.000559        0.097498        0.000000       18.673965
        0.098000       23.822222        0.099498        0.000000       18.445023
        0.100000       25.350252        0.101498        0.000000       18.221725
        0.102000       28.634153        0.103498        0.000000       18.004044
        0.104000       23.931086        0.105498        0.000000       17.791992
        0.106000       26.681427        0.107498        0.000000       17.585464
        0.108000       28.312880        0.109498        0.000000       17.384491
        0.110000       17.894411        0.111498        0.000000       17.189072
        0.112000       20.302618        0.113498        0.000000       16.999130
        0.114000       16.620398        0.115498        0.000000       16.814713
        0.116000       13.266328        0.117498        0.000000       16.635773
        0.118000       12.840991        0.119498        0.000000       16.462265
        0.120000       26.738205        0.121498        0.000000       16.294113
        0.122000       37.163517        0.123498        0.000000       16.131470
        0.124000       18.069286        0.125498        0.000000       15.974091
        0.126000       16.979445        0.127498        0.000000       15.822159
        0.128000       28.017923        0.129498        0.000000       15.675537
        0.130000       13.221331        0.131498        0.000000       15.534225
        0.132000       17.099464        0.133498        0.000000       15.398209
        0.134000       31.635328        0.135498        0.000000       15.267426
        0.136000       23.111517        0.137498        0.000000       15.141876
        0.138000       26.749697        0.139498        0.000000       15.021591
        0.140000       16.808674        0.141498        0.000000       14.906509
        0.142000       17.879093        0.143498        0.000000       14.796616
        0.144000       10.706732        0.145498        0.000000       14.691818
        0.146000       12.135407        0.147498        0.000000       14.592194
        0.148000       19.534140        0.149498        0.000000       14.497696
        0.150000       22.824057        0.151498        0.000000       14.408218
        0.152000       30.644014        0.153498        0.000000       14.323868
        0.154000       20.259962        0.155498        0.000000       14.244522
        0.156000       31.802292        0.157498        0.000000       14.170212
        0.158000       15.660410        0.159498        0.000000       14.100922
        0.160000       16.912817        0.161498        0.000000       14.036621
        0.162000       19.456295        0.163498        0.000000       13.977249
        0.164000       13.659371        0.165498        0.000000       13.922791
        0.166000       28.523745        0.167498        0.000000       13.873245
        0.168000       34.830536        0.169498        0.000000       13.828613
        0.170000       18.049099        0.171498        0.000000       13.788803
        0.172000       25.295425        0.173498        0.000000       13.753815
        0.174000       16.880775        0.175498        0.000000       13.723709
        0.176000       24.912357        0.177498        0.000000       13.698349
        0.178000       17.199551        0.179498        0.000000       13.677811
        0.180000       14.827602        0.181498        0.000000       13.661972
        0.182000       17.841017        0.183498        0.000000       13.650909
        0.184000       28.914640        0.185498        0.000000       13.644531
        0.186000       18.523720        0.187498        0.000000       13.642792
        0.188000        8.564422        0.189498        0.000000       13.645767
        0.190000       23.740080        0.191498        0.000000       13.653320
        0.192000        3.099206        0.193498        0.000000       13.665588
        0.194000        5.399519        0.195498        0.000000       13.682327
        0.196000        5.021885        0.197498        0.000000       13.703720
        0.198000       13.077264        0.199498        0.000000       13.729630
        0.200000       13.006974        0.201498        0.000000       13.760086
        0.202000       23.632925        0.203498        0.000000       13.794998
        0.204000       41.766308        0.205498        0.000000       13.834396
        0.206000        6.106909        0.207498        0.000000       13.878281
        0.208000       14.238556        0.209498        0.000000       13.926559
        0.210000       17.921721        0.211498        0.000000       13.979294
        0.212000       14.959966        0.213498        0.000000       14.036331
        0.214000       23.526253        0.215498        0.000000       14.097794
        0.216000       26.325354        0.217498        0.000000       14.163605
        0.218000       17.080175        0.219498        0.000000       14.233719
        0.220000       23.587938        0.221498        0.000000       14.308105
        0.222000       12.868404        0.223498        0.000000       14.386810
        0.224000       24.666998        0.225498        0.000000       14.469711
        0.226000       26.279438        0.227498        0.000000       14.556915
        0.228000       19.089479        0.229498        0.000000       14.648239
        0.230000       16.331152        0.231498        0.000000       14.743820
        0.232000       21.200203        0.233498        0.000000       14.843521
        0.234000       12.506384        0.235498        0.000000       14.947357
        0.236000       20.536179        0.237498        0.000000       15.055267
        0.238000       23.794146        0.239498        0.000000       15.167374
        0.240000       20.912821        0.241498        0.000000       15.283508
        0.242000       20.115120        0.243498        0.000000       15.403687
        0.244000       22.736240        0.245498        0.000000       15.527863
        0.246000       15.875034        0.247498        0.000000       15.656052
        0.248000       34.118969        0.249498        0.000000       15.788193
        0.250000       18.720285        0.251498        0.000000       15.924347
        0.252000       26.360161        0.253498        0.000000       16.064392
        0.254000       24.602386        0.255498        0.000000       16.208344
        0.256000       27.314632        0.257498        0.000000       16.356232
        0.258000       18.866385        0.259498        0.000000       16.507980
        0.260000       20.147003        0.261498        0.000000       16.663544
        0.262000       11.568529        0.263498        0.000000       16.822937
        0.264000       38.948032        0.265498        0.000000       16.986145
        0.266000       24.578794        0.267498        0.000000       17.153091
        0.268000       14.129594        0.269498        0.000000       17.323807
        0.270000       33.606197        0.271498        0.000000       17.498260
        0.272000       25.742304        0.273498        0.000000       17.676422
        0.274000       26.692863        0.275498        0.000000       17.858292
        0.276000       24.706163        0.277498        0.000000       18.043808
        0.278000       24.605453        0.279498        0.000000       18.232956
        0.280000       25.093508        0.281498        0.000000       18.425735
        0.282000       26.485416        0.283498        0.000000       18.622162
        0.284000       24.802830        0.285498        0.000000       18.822052
        0.286000       20.283571        0.287498        0.000000       19.025558
        0.288000       24.167353        0.289498        0.000000       19.232620
        0.290000       27.043158        0.291498        0.000000       19.443161
        0.292000       24.769402        0.293498        0.000000       19.657211
        0.294000       30.443653        0.295498        0.000000       19.874710
        0.296000       17.022959        0.297498        0.000000       20.095627
        0.298000       27.115633        0.299498        0.000000       20.319962
        0.300000       42.221096        0.301498        0.000000       20.547775
        0.302000       27.581339        0.303498        0.000000       20.778915
        0.304000       42.702358        0.305498        0.000000       21.013412
        0.306000       27.526093        0.307498        0.000000       21.251297
        0.308000       19.543880        0.309498        0.000000       21.492325
        0.310000       25.904573        0.311498        0.000000       21.736771
        0.312000       35.239689        0.313498        0.000000       21.984421
        0.314000       23.532745        0.315498        0.000000       22.235397
        0.316000       23.341509        0.317498        0.000000       22.489548
        0.318000       20.725725        0.319498        0.000000       22.746902
        0.320000       18.975679        0.321498        0.000000       23.007370
        0.322000       35.688496        0.323498        0.000000       23.271103
        0.324000       29.082342        0.325498        0.000000       23.537979
        0.326000       18.349373        0.327498        0.000000       23.807938
        0.328000       31.548851        0.329498        0.000000       24.080948
        0.330000       32.317562        0.331498        0.000000       24.357071
        0.332000       22.113909        0.333498        0.000000       24.636185
        0.334000       34.359745        0.335498        0.000000       24.918381
        0.336000       30.389885        0.337498        0.000000       25.203598
        0.338000       23.006445        0.339498        0.000000       25.491776
        0.340000       26.852911        0.341498        0.000000       25.782944
        0.342000       26.475325        0.343498        0.000000       26.077011
        0.344000       37.870697        0.345498        0.000000       26.373978
        0.346000       34.685940        0.347498        0.000000       26.673874
        0.348000       22.468147        0.349498        0.000000       26.976669
        0.350000       28.841578        0.351498        0.000000       27.282333
        0.352000       27.828684        0.353498        0.000000       27.590775
        0.354000       44.627804        0.355498        0.000000       27.902084
        0.356000       34.686005        0.357498        0.000000       28.216049
        0.358000       30.632683        0.359498        0.000000       28.532944
        0.360000       38.116821        0.361498        0.000000       28.852585
        0.362000       40.299095        0.363498        0.000000       29.174942
        0.364000       30.784115        0.365498        0.000000       29.499954
        0.366000       28.612434        0.367498        0.000000       29.827713
        0.368000       30.695566        0.369498        0.000000       30.158005
        0.370000       33.942856        0.371498        0.000000       30.491135
        0.372000       31.972759        0.373498        0.000000       30.826767
        0.374000       25.267870        0.375498        0.000000       31.165024
        0.376000       19.455797        0.377498        0.000000       31.505936
        0.378000       28.300873        0.379498        0.000000       31.849258
        0.380000       36.201168        0.381498        0.000000       32.195175
        0.382000       37.279125        0.383498        0.000000       32.543716
        0.384000       26.404453        0.385498        0.000000       32.894669
        0.386000       31.563131        0.387498        0.000000       33.248184
        0.388000       29.237114        0.389498        0.000000       33.604050
        0.390000       52.219757        0.391498        0.000000       33.962448
        0.392000       31.116306        0.393498        0.000000       34.323166
        0.394000       37.534607        0.395498        0.000000       34.686325
        0.396000       33.583008        0.397498        0.000000       35.051865
        0.398000       40.778538        0.399498        0.000000       35.419846
        0.400000       26.966602        0.401498        0.000000       35.790024
        0.402000       39.891438        0.403498        0.000000       36.162674
        0.404000       36.384659        0.405498        0.000000       36.537399
        0.406000       30.924238        0.407498        0.000000       36.914566
        0.408000       35.835567        0.409498        0.000000       37.293961
        0.410000       36.452930        0.411498        0.000000       37.675613
        0.412000       28.340515        0.413498        0.000000       38.059402
        0.414000       31.219690        0.415498        0.000000       38.445511
        0.416000       42.006256        0.417498        0.000000       38.833603
        0.418000       28.775948        0.419498        0.000000       39.223953
        0.420000       32.456699        0.421498        0.000000       39.616501
        0.422000       28.903135        0.423498        0.000000       40.011093
        0.424000       33.910419        0.425498        0.000000       40.407852
        0.426000       34.857571        0.427498        0.000000       40.806625
        0.428000       30.798744        0.429498        0.000000       41.207413
        0.430000       37.467003        0.431498        0.000000       41.610245
        0.432000       34.614288        0.433498        0.000000       42.015213
        0.434000       39.418072        0.435498        0.000000       42.422165
        0.436000       35.237495        0.437498        0.000000       42.831039
        0.438000       38.845531        0.439498        0.000000       43.241898
        0.440000       28.067923        0.441498        0.000000       43.654556
        0.442000       33.255878        0.443498        0.000000       44.069321
        0.444000       39.162296        0.445498        0.000000       44.485916
        0.446000       27.440100        0.447498        0.000000       44.904373
        0.448000       27.432487        0.449498        0.000000       45.324753
        0.450000       29.273687        0.451498        0.000000       45.746994
        0.452000       31.457151        0.453498        0.000000       46.170944
        0.454000       33.775570        0.455498        0.000000       46.596695
        0.456000       53.463329        0.457498        0.000000       47.024399
        0.458000       36.438869        0.459498        0.000000       47.453720
        0.460000       37.195610        0.461498        0.000000       47.884872
        0.462000       36.946320        0.463498        0.000000       48.317795
        0.464000       37.655567        0.465498        0.000000       48.752243
        0.466000       45.816505        0.467498        0.000000       49.188522
        0.468000       34.474667        0.469498        0.000000       49.626480
        0.470000       40.484077        0.471498        0.000000       50.066055
        0.472000       31.289309        0.473498        0.000000       50.507339
        0.474000       33.651485        0.475498        0.000000       50.950211
        0.476000       53.562519        0.477498        0.000000       51.394516
        0.478000       54.362911        0.479498        0.000000       51.840530
        0.480000       36.733318        0.481498        0.000000       52.288162
        0.482000       33.563988        0.483498        0.000000       52.737350
        0.484000       43.195438        0.485498        0.000000       53.187973
        0.486000       50.866356        0.487498        0.000000       53.640182
        0.488000       34.804855        0.489498        0.000000       54.093735
        0.490000       34.035469        0.491498        0.000000       54.548843
        0.492000       56.546368        0.493498        0.000000       55.005447
        0.494000       49.639191        0.495498        0.000000       55.463516
        0.496000       35.194805        0.497498        0.000000       55.922958
        0.498000       39.801975        0.499498        0.000000       56.383804
        0.500000       35.327858        0.501498        0.000000       56.845932
        0.502000       50.739162        0.503498        0.000000       57.309555
        0.504000       44.882065        0.505498        0.000000       57.774460
        0.506000       48.490067        0.507498        0.000000       58.240738
        0.508000       47.088577        0.509498        0.000000       58.708328
        0.510000       48.290337        0.511498        0.000000       59.177170
        0.512000       56.379738        0.513498        0.000000       59.647263
        0.514000       51.283707        0.515498        0.000000       60.118637
        0.516000       47.169418        0.517498        0.000000       60.591293
        0.518000       53.269836        0.519498        0.000000       61.065170
        0.520000       51.867298        0.521498        0.000000       61.540298
        0.522000       44.528934        0.523498        0.000000       62.016403
        0.524000       68.033379        0.525498        0.000000       62.493912
        0.526000       53.013966        0.527498        0.000000       62.972458
        0.528000       57.139153        0.529498        0.000000       63.452194
        0.530000       73.736763        0.531498        0.000000       63.933060
        0.532000       70.211006        0.533498        0.000000       64.415024
        0.534000       57.382957        0.535498        0.000000       64.898056
        0.536000       68.551262        0.537498        0.000000       65.382095
        0.538000       58.305508        0.539498        0.000000       65.867203
        0.540000       44.986572        0.541498        0.000000       66.353439
        0.542000       51.615005        0.543498        0.000000       66.840652
        0.544000       60.364803        0.545498        0.000000       67.328903
        0.546000       57.950726        0.547498        0.000000       67.818069
        0.548000       66.572945        0.549498        0.000000       68.308182
        0.550000       56.372681        0.551498        0.000000       68.799332
        0.552000       56.141434        0.553498        0.000000       69.291428
        0.554000       63.000629        0.555498        0.000000       69.784409
        0.556000       70.035698        0.557498        0.000000       70.278305
        0.558000       63.491310        0.559498        0.000000       70.773117
        0.560000       75.655151        0.561498        0.000000       71.268631
        0.562000       67.408287        0.563498        0.000000       71.765182
        0.564000       66.621834        0.565498        0.000000       72.262527
        0.566000       70.518387        0.567498        0.000000       72.760696
        0.568000       73.295685        0.569498        0.000000       73.259659
        0.570000       67.140938        0.571498        0.000000       73.759323
        0.572000       76.655006        0.573498        0.000000       74.259903
        0.574000       66.210762        0.575498        0.000000       74.761185
        0.576000       76.064957        0.577498        0.000000       75.263260
        0.578000       83.079239        0.579498        0.000000       75.766098
        0.580000       62.144535        0.581498        0.000000       76.269608
        0.582000       72.719429        0.583498        0.000000       76.773636
        0.584000       79.304878        0.585498        0.000000       77.278549
        0.586000       81.393631        0.587498        0.000000       77.784134
        0.588000       77.200729        0.589498        0.000000       78.290359
        0.590000       90.634071        0.591498        0.000000       78.797134
        0.592000       69.465050        0.593498        0.000000       79.304642
        0.594000       83.761452        0.595498        0.000000       79.812546
        0.596000       72.313835        0.597498        0.000000       80.321213
        0.598000       90.134438        0.599498        0.000000       80.830429
        0.600000       76.862717        0.601498        0.000000       81.340225
        0.602000       78.471329        0.603498        0.000000       81.850571
        0.604000       88.808739        0.605498        0.000000       82.361496
        0.606000       79.753014        0.607498        0.000000       82.872910
        0.608000       80.236725        0.609498        0.000000       83.384567
        0.610000       73.152206        0.611498        0.000000       83.896957
        0.612000       76.276428        0.613498        0.000000       84.409836
        0.614000       88.457001        0.615498        0.000000       84.923141
        0.616000       99.539703        0.617498        0.000000       85.436844
        0.618000       88.777107        0.619498        0.000000       85.951035
        0.620000       78.943871        0.621498        0.000000       86.465469
        0.622000       92.403244        0.623498        0.000000       86.980484
        0.624000       93.033707        0.625498        0.000000       87.495865
        0.626000      100.334389        0.627498        0.000000       88.011642
        0.628000       83.039474        0.629498        0.000000       88.527664
        0.630000       88.698997        0.631498        0.000000       89.044113
        0.632000       78.461258        0.633498        0.000000       89.560806
        0.634000       87.299568        0.635498        0.000000       90.077805
        0.636000       93.465355        0.637498        0.000000       90.595230
        0.638000       85.445404        0.639498        0.000000       91.112900
        0.640000       98.895462        0.641498        0.000000       91.630844
        0.642000       98.909203        0.643498        0.000000       92.148911
        0.644000       89.444839        0.645498        0.000000       92.667374
        0.646000       86.819069        0.647498        0.000000       93.185989
        0.648000      103.716957        0.649498        0.000000       93.704941
        0.650000      108.665932        0.651498        0.000000       94.224014
        0.652000      100.001564        0.653498        0.000000       94.743271
        0.654000       96.989655        0.655498        0.000000       95.262772
        0.656000      101.615128        0.657498        0.000000       95.782272
        0.658000      104.868942        0.659498        0.000000       96.302048
        0.660000      100.970711        0.661498        0.000000       96.821976
        0.662000      101.791420        0.663498        0.000000       97.341995
        0.664000      107.057838        0.665498        0.000000       97.862167
        0.666000      109.831940        0.667498        0.000000       98.382217
        0.668000      112.566589        0.669498        0.000000       98.902542
        0.670000      108.212395        0.671498        0.000000       99.423019
        0.672000      110.942963        0.673498        0.000000       99.943436
        0.674000       96.419075        0.675498        0.000000      100.463974
        0.676000      104.038757        0.677498        0.000000      100.984512
        0.678000      110.611679        0.679498        0.000000      101.505081
        0.680000      115.146751        0.681498        0.000000      102.025467
        0.682000      112.192200        0.683498        0.000000      102.546066
        0.684000      113.089584        0.685498        0.000000      103.066544
        0.686000      103.625092        0.687498        0.000000      103.587112
        0.688000      106.026413        0.689498        0.000000      104.107590
        0.690000      104.078140        0.691498        0.000000      104.627884
        0.692000      104.008797        0.693498        0.000000      105.148209
        0.694000      112.228729        0.695498        0.000000      105.668472
        0.696000      108.657837        0.697498        0.000000      106.188644
        0.698000      116.543770        0.699498        0.000000      106.708786
        0.700000      109.259712        0.701498        0.000000      107.228714
        0.702000      108.828468        0.703498        0.000000      107.748367
        0.704000      114.889870        0.705498        0.000000      108.268082
        0.706000      110.201096        0.707498        0.000000      108.787674
        0.708000       98.669006        0.709498        0.000000      109.306992
        0.710000      118.865387        0.711498        0.000000      109.826218
        0.712000      125.320900        0.713498        0.000000      110.345230
        0.714000      107.972397        0.715498        0.000000      110.863876
        0.716000       99.224976        0.717498        0.000000      111.382462
        0.718000      115.274368        0.719498        0.000000      111.900864
        0.720000      119.080475        0.721498        0.000000      112.419052
        0.722000      118.769600        0.723498        0.000000      112.936996
        0.724000      129.187988        0.725498        0.000000      113.454605
        0.726000      134.271927        0.727498        0.000000      113.971848
        0.728000      126.437263        0.729498        0.000000      114.488937
        0.730000      118.515656        0.731498        0.000000      115.005722
        0.732000      121.861824        0.733498        0.000000      115.522263
        0.734000      141.161331        0.735498        0.000000      116.038498
        0.736000      103.832779        0.737498        0.000000      116.554214
        0.738000      125.261429        0.739498        0.000000      117.069748
        0.740000      136.408569        0.741498        0.000000      117.584946
        0.742000      129.844513        0.743498        0.000000      118.099808
        0.744000      126.095535        0.745498        0.000000      118.614273
        0.746000      104.014641        0.747498        0.000000      119.128403
        0.748000      112.091698        0.749498        0.000000      119.642105
        0.750000      129.254837        0.751498        0.000000      120.155380
        0.752000      127.192696        0.753498        0.000000      120.668167
        0.754000      126.094025        0.755498        0.000000      121.180649
        0.756000      140.357574        0.757498        0.000000      121.692703
        0.758000      131.550262        0.759498        0.000000      122.204330
        0.760000      110.493149        0.761498        0.000000      122.715439
        0.762000      120.226265        0.763498        0.000000      123.225998
        0.764000      117.614861        0.765498        0.000000      123.736282
        0.766000      129.684555        0.767498        0.000000      124.246048
        0.768000      121.939774        0.769498        0.000000      124.755234
        0.770000      128.594467        0.771498        0.000000      125.263992
        0.772000      120.976807        0.773498        0.000000      125.772263
        0.774000      112.570999        0.775498        0.000000      126.280014
        0.776000      109.928474        0.777498        0.000000      126.787003
        0.778000      155.566498        0.779498        0.000000      127.293686
        0.780000      121.308258        0.781498        0.000000      127.799789
        0.782000      132.152023        0.783498        0.000000      128.305252
        0.784000      148.952484        0.785498        0.000000      128.810287
        0.786000      149.856415        0.787498        0.000000      129.314499
        0.788000      142.881897        0.789498        0.000000      129.818344
        0.790000      161.509674        0.791498        0.000000      130.321518
        0.792000      139.850327        0.793498        0.000000      130.824051
        0.794000      154.100479        0.795498        0.000000      131.326004
        0.796000      117.382996        0.797498        0.000000      131.827408
        0.798000      147.212662        0.799498        0.000000      132.328110
        0.800000      116.275604        0.801498        0.000000      132.827988
        0.802000      148.594666        0.803498        0.000000      133.327438
        0.804000      139.826706        0.805498        0.000000      133.826157
        0.806000      143.689529        0.807498        0.000000      134.324265
        0.808000      139.127960        0.809498        0.000000      134.821671
        0.810000      125.846832        0.811498        0.000000      135.318222
        0.812000      126.691193        0.813498        0.000000      135.814163
        0.814000      131.104187        0.815498        0.000000      136.309464
        0.816000      140.508316        0.817498        0.000000      136.804092
        0.818000      137.437500        0.819498        0.000000      137.297897
        0.820000      144.061981        0.821498        0.000000      137.791031
        0.822000      128.087463        0.823498        0.000000      138.283401
        0.824000      137.673248        0.825498        0.000000      138.774887
        0.826000      132.139877        0.827498        0.000000      139.265762
        0.828000      140.101364        0.829498        0.000000      139.755844
        0.830000      137.543549        0.831498        0.000000      140.245132
        0.832000      133.394882        0.833498        0.000000      140.733688
        0.834000      149.720184        0.835498        0.000000      141.221237
        0.836000      146.724548        0.837498        0.000000      141.708206
        0.838000      156.220535        0.839498        0.000000      142.194321
        0.840000      143.125198        0.841498        0.000000      142.679642
        0.842000      142.961136        0.843498        0.000000      143.164169
        0.844000      141.156281        0.845498        0.000000      143.647812
        0.846000      172.573761        0.847498        0.000000      144.130600
        0.848000      157.757019        0.849498        0.000000      144.612564
        0.850000      158.279678        0.851498        0.000000      145.093521
        0.852000      143.624680        0.853498        0.000000      145.573746
        0.854000      150.741074        0.855498        0.000000      146.053116
        0.856000      142.772614        0.857498        0.000000      146.531631
        0.858000      146.467438        0.859498        0.000000      147.009201
        0.860000      154.474045        0.861498        0.000000      147.485825
        0.862000      147.094589        0.863498        0.000000      147.961594
        0.864000      129.086182        0.865498        0.000000      148.436478
        0.866000      141.172913        0.867498        0.000000      148.910416
        0.868000      162.155487        0.869498        0.000000      149.383530
        0.870000      142.509125        0.871498        0.000000      149.855606
        0.872000      149.199585        0.873498        0.000000      150.326645
        0.874000      126.855667        0.875498        0.000000      150.796890
        0.876000      157.781586        0.877498        0.000000      151.266159
        0.878000      155.218857        0.879498        0.000000      151.734482
        0.880000      178.581467        0.881498        0.000000      152.201828
        0.882000      138.175583        0.883498        0.000000      152.668045
        0.884000      177.472549        0.885498        0.000000      153.133469
        0.886000      155.936630        0.887498        0.000000      153.597916
        0.888000      147.480850        0.889498        0.000000      154.061264
        0.890000      150.903976        0.891498        0.000000      154.523697
        0.892000      137.037277        0.893498        0.000000      154.985123
        0.894000      153.810287        0.895498        0.000000      155.445511
        0.896000      160.427429        0.897498        0.000000      155.904739
        0.898000      147.108994        0.899498        0.000000      156.363083
        0.900000      152.169205        0.901498        0.000000      156.820389
        0.902000      148.365616        0.903498        0.000000      157.276657
        0.904000      165.522614        0.905498        0.000000      157.731827
        0.906000      167.472473        0.907498        0.000000      158.185898
        0.908000      155.722061        0.909498        0.000000      158.638992
        0.910000      135.632919        0.911498        0.000000      159.090988
        0.912000      159.183762        0.913498        0.000000      159.541946
        0.914000      143.638885        0.915498        0.000000      159.991806
        0.916000      172.086136        0.917498        0.000000      160.440628
        0.918000      167.124908        0.919498        0.000000      160.888351
        0.920000      151.185287        0.921498        0.000000      161.334824
        0.922000      164.188782        0.923498        0.000000      161.780319
        0.924000      168.902969        0.925498        0.000000      162.224747
        0.926000      156.538773        0.927498        0.000000      162.668045
        0.928000      164.426239        0.929498        0.000000      163.110184
        0.930000      161.277161        0.931498        0.000000      163.551132
        0.932000      177.866776        0.933498        0.000000      163.990982
        0.934000      147.441788        0.935498        0.000000      164.429764
        0.936000      182.992142        0.937498        0.000000      164.867416
        0.938000      189.960938        0.939498        0.000000      165.303879
        0.940000      167.094116        0.941498        0.000000      165.739182
        0.942000      155.709122        0.943498        0.000000      166.173416
        0.944000      152.798035        0.945498        0.000000      166.606400
        0.946000      152.867508        0.947498        0.000000      167.038101
        0.948000      133.146423        0.949498        0.000000      167.468765
        0.950000      185.538925        0.951498        0.000000      167.898239
        0.952000      174.964645        0.953498        0.000000      168.326584
        0.954000      147.393616        0.955498        0.000000      168.753647
        0.956000      188.107758        0.957498        0.000000      169.179489
        0.958000      150.285263        0.959498        0.000000      169.604202
        0.960000      174.736496        0.961498        0.000000      170.027695
        0.962000      166.440948        0.963498        0.000000      170.449966
        0.964000      155.133545        0.965498        0.000000      170.871048
        0.966000      170.567780        0.967498        0.000000      171.290939
        0.968000      157.162109        0.969498        0.000000      171.709427
        0.970000      166.323898        0.971498        0.000000      172.126877
        0.972000      184.234863        0.973498        0.000000      172.543015
        0.974000      175.576004        0.975498        0.000000      172.957993
        0.976000      160.137558        0.977498        0.000000      173.371658
        0.978000      169.687683        0.979498        0.000000      173.784103
        0.980000      181.352264        0.981498        0.000000      174.195175
        0.982000      169.973022        0.983498        0.000000      174.605148
        0.984000      187.798218        0.985498        0.000000      175.013809
        0.986000      158.605911        0.987498        0.000000      175.421219
        0.988000      169.925949        0.989498        0.000000      175.827347
        0.990000      177.707474        0.991498        0.000000      176.232224
        0.992000      180.907990        0.993498        0.000000      176.635696
        0.994000      176.018326        0.995498        0.000000      177.038040
        0.996000      169.784439        0.997498        0.000000      177.439011
        0.998000      187.519409        0.999498        0.000000      177.838791
        1.000000      180.520920        1.001498        0.000000      178.237106
        1.002000      157.988312        1.003498        0.000000      178.634262
        1.004000      172.061890        1.005498        0.000000      179.030075
        1.006000      163.875412        1.007498        0.000000      179.424606
        1.008000      187.463150        1.009498        0.000000      179.817825
        1.010000      189.375931        1.011498        0.000000      180.209702
        1.012000      212.387589        1.013498        0.000000      180.600174
        1.014000      184.387177        1.015498        0.000000      180.989487
        1.016000      172.836945        1.017498        0.000000      181.377457
        1.018000      168.847855        1.019498        0.000000      181.764023
        1.020000      189.639893        1.021498        0.000000      182.149307
        1.022000      195.737778        1.023498        0.000000      182.533127
        1.024000      169.664032        1.025498        0.000000      182.915726
        1.026000      194.393631        1.027498        0.000000      183.297012
        1.028000      195.457794        1.029498        0.000000      183.676926
        1.030000      195.699997        1.031498        0.000000      184.055496
        1.032000      208.286972        1.033498        0.000000      184.432755
        1.034000      188.361206        1.035498        0.000000      184.808487
        1.036000      186.686874        1.037498        0.000000      185.182968
        1.038000      179.917694        1.039498        0.000000      185.556107
        1.040000      183.758560        1.041498        0.000000      185.927872
        1.042000      186.163803        1.043498        0.000000      186.298294
        1.044000      189.049484        1.045498        0.000000      186.667191
        1.046000      185.414520        1.047498        0.000000      187.034866
        1.048000      191.962280        1.049498        0.000000      187.401199
        1.050000      210.578003        1.051498        0.000000      187.766098
        1.052000      191.921768        1.053498        0.000000      188.129593
        1.054000      206.370850        1.055498        0.000000      188.491714
        1.056000      191.244675        1.057498        0.000000      188.852463
        1.058000      204.516251        1.059498        0.000000      189.211807
        1.060000      189.819427        1.061498        0.000000      189.569656
        1.062000      210.948578        1.063498        0.000000      189.926224
        1.064000      196.612198        1.065498        0.000000      190.281418
        1.066000      202.276993        1.067498        0.000000      190.635178
        1.068000      203.354141        1.069498        0.000000      190.987473
        1.070000      190.742035        1.071498        0.000000      191.338425
        1.072000      193.701874        1.073498        0.000000      191.687881
        1.074000      192.066223        1.075498        0.000000      192.036026
        1.076000      192.636017        1.077498        0.000000      192.382736
        1.078000      211.262695        1.079498        0.000000      192.727982
        1.080000      190.339111        1.081498        0.000000      193.071884
        1.082000      210.890198        1.083498        0.000000      193.414352
        1.084000      202.211380        1.085498        0.000000      193.755264
        1.086000      195.802994        1.087498        0.000000      194.094894
        1.088000      197.351379        1.089498        0.000000      194.433090
        1.090000      201.036316        1.091498        0.000000      194.769821
        1.092000      188.075378        1.093498        0.000000      195.105118
        1.094000      203.424377        1.095498        0.000000      195.438889
        1.096000      187.895493        1.097498        0.000000      195.771347
        1.098000      212.203049        1.099498        0.000000      196.102371
        1.100000      196.425323        1.101498        0.000000      196.431931
        1.102000      204.445541        1.103498        0.000000      196.760086
        1.104000      210.599991        1.105498        0.000000      197.086777
        1.106000      203.486191        1.107498        0.000000      197.412003
        1.108000      213.719803        1.109498        0.000000      197.735733
        1.110000      212.330353        1.111498        0.000000      198.058029
        1.112000      204.119980        1.113498        0.000000      198.378922
        1.114000      208.186127        1.115498        0.000000      198.698380
        1.116000      213.041519        1.117498        0.000000      199.016373
        1.118000      201.162384        1.119498        0.000000      199.332779
        1.120000      215.308029        1.121498        0.000000      199.647903
        1.122000      222.673813        1.123498        0.000000      199.961502
        1.124000      202.147980        1.125498        0.000000      200.273697
        1.126000      209.181519        1.127498        0.000000      200.584396
        1.128000      212.650360        1.129498        0.000000      200.893600
        1.130000      223.875031        1.131498        0.000000      201.201401
        1.132000      219.720078        1.133498        0.000000      201.507584
        1.134000      209.018250        1.135498        0.000000      201.812424
        1.136000      225.619522        1.137498        0.000000      202.115829
        1.138000      191.973755        1.139498        0.000000      202.417740
        1.140000      204.407562        1.141498        0.000000      202.718185
        1.142000      222.382843        1.143498        0.000000      203.017075
        1.144000      219.442749        1.145498        0.000000      203.314560
        1.146000      209.665222        1.147498        0.000000      203.610611
        1.148000      223.011749        1.149498        0.000000      203.905167
        1.150000      220.352585        1.151498        0.000000      204.198257
        1.152000      219.695648        1.153498        0.000000      204.489853
        1.154000      214.326736        1.155498        0.000000      204.779861
        1.156000      219.130493        1.157498        0.000000      205.068527
        1.158000      211.978226        1.159498        0.000000      205.355698
        1.160000      214.861755        1.161498        0.000000      205.641403
        1.162000      222.623276        1.163498        0.000000      205.925613
        1.164000      202.749222        1.165498        0.000000      206.208267
        1.166000      226.810120        1.167498        0.000000      206.489487
        1.168000      245.031677        1.169498        0.000000      206.769302
        1.170000      214.415985        1.171498        0.000000      207.047531
        1.172000      231.423599        1.173498        0.000000      207.324356
        1.174000      196.736633        1.175498        0.000000      207.599686
        1.176000      207.665283        1.177498        0.000000      207.873550
        1.178000      213.287033        1.179498        0.000000      208.145950
        1.180000      238.062103        1.181498        0.000000      208.416702
        1.182000      237.180420        1.183498        0.000000      208.686142
        1.184000      250.728210        1.185498        0.000000      208.954025
        1.186000      249.865753        1.187498        0.000000      209.220413
        1.188000      224.195908        1.189498        0.000000      209.485336
        1.190000      217.366119        1.191498        0.000000      209.748703
        1.192000      220.095215        1.193498        0.000000      210.010696
        1.194000      241.602814        1.195498        0.000000      210.271194
        1.196000      235.360092        1.197498        0.000000      210.530136
        1.198000      237.168137        1.199498        0.000000      210.787674
        1.200000      208.415192        1.201498        0.000000      211.043686
        1.202000      234.250076        1.203498        0.000000      211.298203
        1.204000      237.759979        1.205498        0.000000      211.551193
        1.206000      222.107498        1.207498        0.000000      211.802719
        1.208000      219.924286        1.209498        0.000000      212.052811
        1.210000      235.939087        1.211498        0.000000      212.301376
        1.212000      241.765121        1.213498        0.000000      212.548508
        1.214000      227.277344        1.215498        0.000000      212.794006
        1.216000      207.659683        1.217498        0.000000      213.038177
        1.218000      239.424240        1.219498        0.000000      213.280853
        1.220000      247.998001        1.221498        0.000000      213.521973
        1.222000      222.942337        1.223498        0.000000      213.761612
        1.224000      223.947266        1.225498        0.000000      213.999832
        1.226000      233.014771        1.227498        0.000000      214.236542
        1.228000      231.905106        1.229498        0.000000      214.471680
        1.230000      254.519379        1.231498        0.000000      214.705399
        1.232000      235.518448        1.233498        0.000000      214.937637
        1.234000      233.810913        1.235498        0.000000      215.168411
        1.236000      225.694504        1.237498        0.000000      215.397675
        1.238000      236.979004        1.239498        0.000000      215.625381
        1.240000      236.763641        1.241498        0.000000      215.851715
        1.242000      232.325394        1.243498        0.000000      216.076599
        1.244000      221.613174        1.245498        0.000000      216.299927
        1.246000      229.151794        1.247498        0.000000      216.521805
        1.248000      243.247070        1.249498        0.000000      216.742142
        1.250000      237.834976        1.251498        0.000000      216.961090
        1.252000      230.291138        1.253498        0.000000      217.178436
        1.254000      252.294388        1.255498        0.000000      217.394440
        1.256000      229.606827        1.257498        0.000000      217.608917
        1.258000      227.992966        1.259498        0.000000      217.821899
        1.260000      226.203110        1.261498        0.000000      218.033417
        1.262000      251.207382        1.263498        0.000000      218.243454
        1.264000      233.260712        1.265498        0.000000      218.452057
        1.266000      249.161224        1.267498        0.000000      218.659164
        1.268000      240.835159        1.269498        0.000000      218.864822
        1.270000      234.528183        1.271498        0.000000      219.069031
        1.272000      234.675903        1.273498        0.000000      219.271667
        1.274000      232.407791        1.275498        0.000000      219.472946
        1.276000      221.437836        1.277498        0.000000      219.672714
        1.278000      238.639206        1.279498        0.000000      219.870972
        1.280000      250.718750        1.281498        0.000000      220.067780
        1.282000      224.935562        1.283498        0.000000      220.263184
        1.284000      237.720520        1.285498        0.000000      220.457092
        1.286000      228.970398        1.287498        0.000000      220.649536
        1.288000      248.605377        1.289498        0.000000      220.840469
        1.290000      233.788376        1.291498        0.000000      221.029999
        1.292000      216.330780        1.293498        0.000000      221.218094
        1.294000      224.687256        1.295498        0.000000      221.404694
        1.296000      235.031799        1.297498        0.000000      221.589844
        1.298000      220.195175        1.299498        0.000000      221.773560
        1.300000      230.343781        1.301498        0.000000      221.955780
        1.302000      254.606049        1.303498        0.000000      222.136612
        1.304000      236.003708        1.305498        0.000000      222.315948
        1.306000      237.293289        1.307498        0.000000      222.493866
        1.308000      269.187805        1.309498        0.000000      222.670288
        1.310000      253.180878        1.311498        0.000000      222.845261
        1.312000      258.987518        1.313498        0.000000      223.018890
        1.314000      235.292908        1.315498        0.000000      223.191010
        1.316000      258.587006        1.317498        0.000000      223.361694
        1.318000      247.630798        1.319498        0.000000      223.530930
        1.320000      234.866333        1.321498        0.000000      223.698761
        1.322000      223.864227        1.323498        0.000000      223.865082
        1.324000      241.636826        1.325498        0.000000      224.030060
        1.326000      245.277130        1.327498        0.000000      224.193542
        1.328000      244.480042        1.329498        0.022478      224.355621
        1.330000      237.741013        1.331498        0.024077      224.516235
        1.332000      263.261719        1.333498        0.025827      224.675461
        1.334000      244.515793        1.335498        0.027743      224.833252
        1.336000      246.023773        1.337498        0.029846      224.989639
        1.338000      223.063568        1.339498        0.032159      225.144592
        1.340000      245.226517        1.341498        0.034708      225.298172
        1.342000      257.073395        1.343498        0.037523      225.450272
        1.344000      267.731506        1.345498        0.040639      225.600906
        1.346000      237.821716        1.347498        0.044097      225.750244
        1.348000      240.259445        1.349498        0.047942      225.898102
        1.350000      239.045258        1.351498        0.052229      226.044586
        1.352000      246.703506        1.353498        0.057023      226.189621
        1.354000      243.205322        1.355498        0.062399      226.333221
        1.356000      232.481354        1.357498        0.068446      226.475494
        1.358000      239.468369        1.359498        0.075267      226.616333
        1.360000      250.946625        1.361498        0.082989      226.755783
        1.362000      244.089447        1.363498        0.091761      226.893814
        1.364000      235.065399        1.365498        0.101763      227.030487
        1.366000      251.292740        1.367498        0.113215      227.165756
        1.368000      248.932053        1.369498        0.126378      227.299622
        1.370000      242.694397        1.371498        0.141579      227.432114
        1.372000      251.828918        1.373498        0.159215      227.563110
        1.374000      260.462433        1.375498        0.179781      227.692810
        1.376000      261.399719        1.377498        0.203896      227.821198
        1.378000      249.602646        1.379498        0.232336      227.948105
        1.380000      244.365051        1.381498        0.266089      228.073654
        1.382000      249.246811        1.383498        0.306419      228.197845
        1.384000      230.545380        1.385498        0.354965      228.320679
        1.386000      265.968140        1.387498        0.413870      228.442123
        1.388000      249.824677        1.389498        0.485958      228.562210
        1.390000      236.483078        1.391498        0.575024      228.680893
        1.392000      259.582733        1.393498        0.686219      228.798248
        1.394000      258.578278        1.395498        0.826642      228.914215
        1.396000      256.354706        1.397498        1.006255      229.028824
        1.398000      255.644424        1.399498        1.239244      229.142105
        1.400000      252.935745        1.401498        1.546317      229.254028
        1.402000      245.296951        1.403498        1.958337      229.364578
        1.404000      258.323090        1.405498        2.522520      229.473770
        1.406000      249.101425        1.407498        3.313314      229.581635
        1.408000      261.309723        1.409498        4.451838      229.688171
        1.410000      269.797089        1.411498        6.143427      229.793396
        1.412000      284.011719        1.413498        8.751857      229.897263
        1.414000      263.872131        1.415498       12.956921      229.999741
        1.416000      292.417694        1.417498       20.111931      230.100906
        1.418000      304.273834        1.419498       33.115696      230.200745
        1.420000      334.677124        1.421498       58.752579      230.299255
        1.422000      416.425690        1.423498      114.660011      230.396454
        1.424000      603.457581        1.425498      252.742249      230.492355
        1.426000     1095.819336        1.427498      640.962830      230.586899
        1.428000     2381.291260        1.429498     1707.880493      230.680115
        1.430000     3663.468506        1.431498     2901.622070      230.772018
        1.432000     2539.922119        1.433498     1809.461914      230.862640
        1.434000     1099.320435        1.435498      687.164978      230.951950
        1.436000      585.118591        1.437498      267.126740      231.039932
        1.438000      418.009827        1.439498      119.053482      231.126663
        1.440000      339.563171        1.441498       60.305481      231.212021
        1.442000      301.891479        1.443498       33.794781      231.296097
        1.444000      264.095428        1.445498       20.461639      231.378937
        1.446000      273.071960        1.447498       13.155454      231.460419
        1.448000      275.320557        1.449498        8.872010      231.540649
        1.450000      264.153625        1.451498        6.219800      231.619568
        1.452000      248.128616        1.453498        4.502379      231.697235
        1.454000      246.434647        1.455498        3.347913      231.773590
        1.456000      270.248901        1.457498        2.546899      231.848709
        1.458000      269.672058        1.459498        1.975947      231.922501
        1.460000      257.592316        1.461498        1.559317      231.995087
        1.462000      259.615143        1.463498        1.249024      232.066376
        1.464000      261.565887        1.465498        1.013737      232.136398
        1.466000      233.307755        1.467498        0.832452      232.205139
        1.468000      250.819595        1.469498        0.690792      232.272644
        1.470000      240.928055        1.471498        0.578661      232.338882
        1.472000      246.175415        1.473498        0.488886      232.403900
        1.474000      238.279800        1.475498        0.416252      232.467651
        1.476000      234.729935        1.477498        0.356920      232.530136
        1.478000      240.970566        1.479498        0.308037      232.591354
        1.480000      231.393417        1.481498        0.267438      232.651413
        1.482000      246.248703        1.483498        0.233469      232.710205
        1.484000      247.853394        1.485498        0.204854      232.767746
        1.486000      239.910858        1.487498        0.180595      232.824066
        1.488000      252.502838        1.489498        0.159911      232.879166
        1.490000      243.763763        1.491498        0.142178      232.933014
        1.492000      242.888718        1.493498        0.126896      232.985641
        1.494000      247.004883        1.495498        0.113664      233.037094
        1.496000      257.651611        1.497498        0.102156      233.087296
        1.498000      225.307770        1.499498        0.092104      233.136322
        1.500000      238.820877        1.501498        0.083290      233.184097
        1.502000      233.559052        1.503498        0.075533      233.230728
        1.504000      234.386459        1.505498        0.068681      233.276093
        1.506000      229.604034        1.507498        0.062608      233.320312
        1.508000      243.580231        1.509498        0.057209      233.363297
        1.510000      238.566910        1.511498        0.052395      233.405136
        1.512000      240.398956        1.513498        0.048090      233.445770
        1.514000      236.094788        1.515498        0.044230      233.485214
        1.516000      233.127365        1.517498        0.040759      233.523499
        1.518000      257.350677        1.519498        0.037632      233.560562
        1.520000      229.155487        1.521498        0.034806      233.596481
        1.522000      222.175232        1.523498        0.032248      233.631195
        1.524000      239.382080        1.525498        0.029927      233.664810
        1.526000      224.031403        1.527498        0.027816      233.697205
        1.528000      241.600311        1.529498        0.025894      233.728470
        1.530000      224.256439        1.531498        0.024139      233.758591
        1.532000      233.921326        1.533498        0.022534      233.787521
        1.534000      217.699753        1.535498        0.000000      233.815353
        1.536000      226.074265        1.537498        0.000000      233.842010
        1.538000      236.867142        1.539498        0.000000      233.867493
        1.540000      226.815308        1.541498        0.000000      233.891876
        1.542000      223.632370        1.543498        0.000000      233.915115
        1.544000      212.957657        1.545498        0.000000      233.937210
        1.546000      236.226410        1.547498        0.000000      233.958206
        1.548000      226.585571        1.549498        0.000000      233.978073
        1.550000      250.697189        1.551498        0.000000      233.996811
        1.552000      239.863190        1.553498        0.000000      234.014420
        1.554000      218.770676        1.555498        0.000000      234.030930
        1.556000      234.096237        1.557498        0.000000      234.046356
        1.558000      243.998596        1.559498        0.000000      234.060669
        1.560000      221.083694        1.561498        0.000000      234.073837
        1.562000      237.542084        1.563498        0.000000      234.085953
        1.564000      229.058029        1.565498        0.000000      234.096954
        1.566000      230.627060        1.567498        0.000000      234.106857
        1.568000      218.705780        1.569498        0.000000      234.115662
        1.570000      248.496796        1.571498        0.000000      234.123398
        1.572000      229.190186        1.573498        0.000000      234.130051
        1.574000      231.647324        1.575498        0.000000      234.135666
        1.576000      207.902817        1.577498        0.000000      234.140152
        1.578000      235.836975        1.579498        0.000000      234.143616
        1.580000      224.126236        1.581498        0.000000      234.145981
        1.582000      230.365875        1.583498        0.000000      234.147324
        1.584000      238.433792        1.585498        0.000000      234.147552
        1.586000      217.773788        1.587498        0.000000      234.146790
        1.588000      243.125244        1.589498        0.000000      234.144958
        1.590000      222.164368        1.591498        0.000000      234.142044
        1.592000      213.779877        1.593498        0.000000      234.138123
        1.594000      223.879822        1.595498        0.000000      234.133148
        1.596000      206.713440        1.597498        0.000000      234.127151
        1.598000      234.164093        1.599498        0.000000      234.120117
        1.600000      206.681274        1.601498        0.000000      234.112045
        1.602000      240.168869        1.603498        0.000000      234.102951
        1.604000      228.091599        1.605498        0.000000      234.092880
        1.606000      229.554123        1.607498        0.000000      234.081711
        1.608000      243.559906        1.609498        0.000000      234.069641
        1.610000      214.536041        1.611498        0.000000      234.056473
        1.612000      233.406067        1.613498        0.000000      234.042358
        1.614000      212.266830        1.615498        0.000000      234.027206
        1.616000      230.726685        1.617498        0.000000      234.011047
        1.618000      215.100800        1.619498        0.000000      233.993958
        1.620000      228.019806        1.621498        0.000000      233.975845
        1.622000      227.362213        1.623498        0.000000      233.956726
        1.624000      225.474548        1.625498        0.000000      233.936676
        1.626000      233.766449        1.627498        0.000000      233.915588
        1.628000      227.126068        1.629498        0.000000      233.893585
        1.630000      224.674225        1.631498        0.000000      233.870590
        1.632000      235.733353        1.633498        0.000000      233.846619
        1.634000      229.038635        1.635498        0.000000      233.821732
        1.636000      249.998703        1.637498        0.000000      233.795837
        1.638000      229.808212        1.639498        0.000000      233.768997
        1.640000      241.202698        1.641498        0.000000      233.741241
        1.642000      231.576340        1.643498        0.000000      233.712524
        1.644000      248.133118        1.645498        0.000000      233.682831
        1.646000      225.846436        1.647498        0.000000      233.652252
        1.648000      228.428253        1.649498        0.000000      233.620758
        1.650000      230.806793        1.651498        0.000000      233.588272
        1.652000      209.085342        1.653498        0.000000      233.554916
        1.654000      221.370789        1.655498        0.000000      233.520630
        1.656000      221.688293        1.657498        0.000000      233.485397
        1.658000      230.611359        1.659498        0.000000      233.449280
        1.660000      225.046661        1.661498        0.000000      233.412231
        1.662000      215.745270        1.663498        0.000000      233.374298
        1.664000      224.146423        1.665498        0.000000      233.335449
        1.666000      218.305511        1.667498        0.000000      233.295731
        1.668000      212.442108        1.669498        0.000000      233.255096
        1.670000      215.088150        1.671498        0.000000      233.213593
        1.672000      216.462967        1.673498        0.000000      233.171173
        1.674000      222.362122        1.675498        0.000000      233.127899
        1.676000      224.099915        1.677498        0.000000      233.083740
        1.678000      218.477814        1.679498        0.000000      233.038757
        1.680000      242.015839        1.681498        0.000000      232.992889
        1.682000      212.763474        1.683498        0.000000      232.946106
        1.684000      228.572433        1.685498        0.000000      232.898468
        1.686000      225.421646        1.687498        0.000000      232.850006
        1.688000      228.947617        1.689498        0.000000      232.800705
        1.690000      215.333694        1.691498        0.000000      232.750534
        1.692000      212.501648        1.693498        0.000000      232.699554
        1.694000      225.348694        1.695498        0.000000      232.647675
        1.696000      225.181763        1.697498        0.000000      232.595001
        1.698000      220.929672        1.699498        0.000000      232.541504
        1.700000      210.959030        1.701498        0.000000      232.487183
        1.702000      225.631607        1.703498        0.000000      232.432007
        1.704000      203.063293        1.705498        0.000000      232.376007
        1.706000      220.734985        1.707498        0.000000      232.319244
        1.708000      223.209534        1.709498        0.000000      232.261627
        1.710000      214.453339        1.711498        0.000000      232.203232
        1.712000      210.572311        1.713498        0.000000      232.144012
        1.714000      229.372833        1.715498        0.000000      232.084045
        1.716000      227.159500        1.717498        0.000000      232.023224
        1.718000      222.998550        1.719498        0.000000      231.961655
        1.720000      210.605560        1.721498        0.000000      231.899277
        1.722000      212.947510        1.723498        0.000000      231.836166
        1.724000      215.574249        1.725498        0.000000      231.772217
        1.726000      211.103760        1.727498        0.000000      231.707504
        1.728000      217.658386        1.729498        0.000000      231.642044
        1.730000      228.224716        1.731498        0.000000      231.575836
        1.732000      229.439346        1.733498        0.000000      231.508789
        1.734000      222.306854        1.735498        0.000000      231.441071
        1.736000      237.637665        1.737498        0.000000      231.372589
        1.738000      219.617935        1.739498        0.000000      231.303360
        1.740000      210.758331        1.741498        0.000000      231.233368
        1.742000      226.928375        1.743498        0.000000      231.162659
        1.744000      216.371918        1.745498        0.000000      231.091217
        1.746000      228.338593        1.747498        0.000000      231.018997
        1.748000      222.115189        1.749498        0.000000      230.946106
        1.750000      209.556519        1.751498        0.000000      230.872467
        1.752000      228.363602        1.753498        0.000000      230.798111
        1.754000      195.958557        1.755498        0.000000      230.723053
        1.756000      220.367493        1.757498        0.000000      230.647278
        1.758000      225.124069        1.759498        0.000000      230.570801
        1.760000      220.110947        1.761498        0.000000      230.493622
        1.762000      205.332672        1.763498        0.000000      230.415741
        1.764000      228.797806        1.765498        0.000000      230.337158
        1.766000      217.667465        1.767498        0.000000      230.257889
        1.768000      218.369507        1.769498        0.000000      230.177979
        1.770000      214.919128        1.771498        0.000000      230.097351
        1.772000      210.983170        1.773498        0.000000      230.016052
        1.774000      225.370239        1.775498        0.000000      229.934082
        1.776000      216.851791        1.777498        0.000000      229.851440
        1.778000      211.271362        1.779498        0.000000      229.768143
        1.780000      217.434509        1.781498        0.000000      229.684174
        1.782000      214.334381        1.783498        0.000000      229.599579
        1.784000      211.752243        1.785498        0.000000      229.514313
        1.786000      221.597488        1.787498        0.000000      229.428406
        1.788000      204.270554        1.789498        0.000000      229.341858
        1.790000      218.074951        1.791498        0.000000      229.254669
        1.792000      228.480225        1.793498        0.000000      229.166870
        1.794000      227.593567        1.795498        0.000000      229.078415
        1.796000      214.167816        1.797498        0.000000      228.989349
        1.798000      214.792862        1.799498        0.000000      228.899658
        1.800000      201.321869        1.801498        0.000000      228.809296
        1.802000      224.698776        1.803498        0.000000      228.718414
        1.804000      208.797775        1.805498        0.000000      228.626892
        1.806000      202.779709        1.807498        0.000000      228.534744
        1.808000      208.532669        1.809498        0.000000      228.441986
        1.810000      219.194687        1.811498        0.000000      228.348633
        1.812000      218.520187        1.813498        0.000000      228.254730
        1.814000      222.313217        1.815498        0.000000      228.160248
        1.816000      217.714432        1.817498        0.000000      228.065155
        1.818000      234.315186        1.819498        0.000000      227.969467
        1.820000      207.183685        1.821498        0.000000      227.873230
        1.822000      210.295120        1.823498        0.000000      227.776367
        1.824000      195.348877        1.825498        0.000000      227.679016
        1.826000      211.889450        1.827498        0.000000      227.581055
        1.828000      219.136169        1.829498        0.000000      227.482544
        1.830000      203.764053        1.831498        0.000000      227.383514
        1.832000      214.911057        1.833498        0.000000      227.283905
        1.834000      209.343063        1.835498        0.000000      227.183746
        1.836000      199.172974        1.837498        0.000000      227.083069
        1.838000      187.348465        1.839498        0.000000      226.981827
        1.840000      209.415253        1.841498        0.000000      226.880066
        1.842000      210.267014        1.843498        0.000000      226.777771
        1.844000      208.298141        1.845498        0.000000      226.674957
        1.846000      194.082825        1.847498        0.000000      226.571609
        1.848000      197.057419        1.849498        0.000000      226.467758
        1.850000      205.231049        1.851498        0.000000      226.363419
        1.852000      206.454285        1.853498        0.000000      226.258545
        1.854000      205.390045        1.855498        0.000000      226.153198
        1.856000      205.581192        1.857498        0.000000      226.047302
        1.858000      203.830688        1.859498        0.000000      225.940918
        1.860000      208.208740        1.861498        0.000000      225.834061
        1.862000      209.516418        1.863498        0.000000      225.726746
        1.864000      220.033157        1.865498        0.000000      225.618896
        1.866000      217.370651        1.867498        0.000000      225.510590
        1.868000      210.212143        1.869498        0.000000      225.401794
        1.870000      208.951096        1.871498        0.000000      225.292542
        1.872000      205.652847        1.873498        0.000000      225.182816
        1.874000      226.333755        1.875498        0.000000      225.072662
        1.876000      219.068970        1.877498        0.000000      224.962006
        1.878000      222.064468        1.879498        0.000000      224.850937
        1.880000      211.834991        1.881498        0.000000      224.739380
        1.882000      203.256744        1.883498        0.000000      224.627411
        1.884000      201.314804        1.885498        0.000000      224.514969
        1.886000      220.591995        1.887498        0.000000      224.402100
        1.888000      213.971085        1.889498        0.000000      224.288849
        1.890000      208.561462        1.891498        0.000000      224.175125
        1.892000      201.227692        1.893498        0.000000      224.060944
        1.894000      212.726120        1.895498        0.000000      223.946381
        1.896000      215.458038        1.897498        0.000000      223.831375
        1.898000      215.993973        1.899498        0.000000      223.715973
        1.900000      211.068146        1.901498        0.000000      223.600174
        1.902000      210.232208        1.903498        0.000000      223.483948
        1.904000      209.388443        1.905498        0.000000      223.367371
        1.906000      211.833176        1.907498        0.000000      223.250366
        1.908000      198.347198        1.909498        0.000000      223.132950
        1.910000      222.327148        1.911498        0.000000      223.015167
        1.912000      205.613419        1.913498        0.000000      222.897003
        1.914000      203.866028        1.915498        0.000000      222.778442
        1.916000      205.731400        1.917498        0.000000      222.659531
        1.918000      197.213470        1.919498        0.000000      222.540222
        1.920000      210.045410        1.921498        0.000000      222.420563
        1.922000      206.185089        1.923498        0.000000      222.300522
        1.924000      207.856049        1.925498        0.000000      222.180115
        1.926000      198.287048        1.927498        0.000000      222.059387
        1.928000      205.146881        1.929498        0.000000      221.938324
        1.930000      193.520111        1.931498        0.000000      221.816895
        1.932000      198.224915        1.933498        0.000000      221.695084
        1.934000      209.761444        1.935498        0.000000      221.572968
        1.936000      214.472641        1.937498        0.000000      221.450500
        1.938000      201.417938        1.939498        0.000000      221.327759
        1.940000      214.236038        1.941498        0.000000      221.204620
        1.942000      200.005341        1.943498        0.000000      221.081192
        1.944000      212.140244        1.945498        0.000000      220.957428
        1.946000      208.151459        1.947498        0.000000      220.833344
        1.948000      202.873260        1.949498        0.000000      220.708969
        1.950000      201.586838        1.951498        0.000000      220.584290
        1.952000      203.880905        1.953498        0.000000      220.459290
        1.954000      207.021591        1.955498        0.000000      220.334000
        1.956000      192.288544        1.957498        0.000000      220.208405
        1.958000      193.395874        1.959498        0.000000      220.082520
        1.960000      209.346527        1.961498        0.000000      219.956390
        1.962000      209.983841        1.963498        0.000000      219.829941
        1.964000      205.740494        1.965498        0.000000      219.703201
        1.966000      203.235977        1.967498        0.000000      219.576187
        1.968000      213.292313        1.969498        0.000000      219.448944
        1.970000      205.010574        1.971498        0.000000      219.321381
        1.972000      215.867371        1.973498        0.000000      219.193558
        1.974000      211.036972        1.975498        0.000000      219.065521
        1.976000      194.611633        1.977498        0.000000      218.937164
        1.978000      211.667206        1.979498        0.000000      218.808640
        1.980000      194.513458        1.981498        0.000000      218.679810
        1.982000      207.157654        1.983498        0.000000      218.550751
        1.984000      215.529205        1.985498        0.000000      218.421494
        1.986000      216.753510        1.987498        0.000000      218.291962
        1.988000      199.912262        1.989498        0.000000      218.162155
        1.990000      214.479767        1.991498        0.000000      218.032135
        1.992000      215.915909        1.993498        0.000000      217.901962
        1.994000      189.740952        1.995498        0.000000      217.771515
        1.996000      196.261429        1.997498        0.000000      217.640839
        1.998000      202.017990        1.999498        0.000000      217.509949
        2.000000      207.107880        2.001498        0.000000      217.378922
        2.002000      212.064209        2.003498        0.000000      217.247604
        2.004000      221.414520        2.005498        0.000000      217.116180
        2.006000      217.763000        2.007498        0.000000      216.984482
        2.008000      218.172577        2.009498        0.000000      216.852600
        2.010000      210.735748        2.011498        0.000000      216.720535
        2.012000      212.574677        2.013498        0.000000      216.588303
        2.014000      206.683456        2.015498        0.000000      216.455856
        2.016000      215.940140        2.017498        0.000000      216.323242
        2.018000      218.316818        2.019498        0.000000      216.190460
        2.020000      211.117935        2.021498        0.000000      216.057541
        2.022000      221.182205        2.023498        0.000000      215.924393
        2.024000      203.953445        2.025498        0.000000      215.791153
        2.026000      219.118805        2.027498        0.000000      215.657684
        2.028000      201.417160        2.029498        0.000000      215.524109
        2.030000      201.258469        2.031498        0.000000      215.390335
        2.032000      205.765121        2.033498        0.000000      215.256439
        2.034000      200.112976        2.035498        0.000000      215.122375
        2.036000      195.997696        2.037498        0.000000      214.988190
        2.038000      214.603363        2.039498        0.000000      214.853928
        2.040000      215.709564        2.041498        0.000000      214.719467
        2.042000      214.632202        2.043498        0.000000      214.584869
        2.044000      204.712387        2.045498        0.000000      214.450180
        2.046000      199.621933        2.047498        0.000000      214.315338
        2.048000      206.628601        2.049498        0.000000      214.180420
        2.050000      190.067413        2.051498        0.000000      214.045349
        2.052000      200.071960        2.053498        0.000000      213.910187
        2.054000      202.135330        2.055498        0.000000      213.774902
        2.056000      199.483582        2.057498        0.000000      213.639526
        2.058000      204.204239        2.059498        0.000000      213.504044
        2.060000      228.191132        2.061498        0.000000      213.368469
        2.062000      218.874451        2.063498        0.000000      213.232788
        2.064000      201.308060        2.065498        0.000000      213.097061
        2.066000      199.676880        2.067498        0.000000      212.961212
        2.068000      209.162521        2.069498        0.000000      212.825287
        2.070000      197.183350        2.071498        0.000000      212.689285
        2.072000      198.588394        2.073498        0.000000      212.553177
        2.074000      205.042297        2.075498        0.000000      212.417084
        2.076000      209.587158        2.077498        0.000000      212.280853
        2.078000      200.332397        2.079498        0.000000      212.144577
        2.080000      204.903641        2.081498        0.000000      212.008224
        2.082000      190.329086        2.083498        0.000000      211.871857
        2.084000      188.058746        2.085498        0.000000      211.735397
        2.086000      198.312790        2.087498        0.000000      211.598892
        2.088000      202.988113        2.089498        0.000000      211.462372
        2.090000      203.472870        2.091498        0.000000      211.325775
        2.092000      195.230026        2.093498        0.000000      211.189163
        2.094000      202.432114        2.095498        0.000000      211.052536
        2.096000      219.026016        2.097498        0.000000      210.915863
        2.098000      210.629410        2.099498        0.000000      210.779144
        2.100000      212.709976        2.101498        0.000000      210.642380
        2.102000      203.442596        2.103498        0.000000      210.505615
        2.104000      197.337250        2.105498        0.000000      210.368835
        2.106000      200.127487        2.107498        0.000000      210.232056
        2.108000      204.442535        2.109498        0.000000      210.095276
        2.110000      194.999481        2.111498        0.000000      209.958466
        2.112000      196.582138        2.113498        0.000000      209.821655
        2.114000      199.235519        2.115498        0.000000      209.684830
        2.116000      202.548584        2.117498        0.000000      209.548004
        2.118000      204.195602        2.119498        0.000000      209.411255
        2.120000      205.472473        2.121498        0.000000      209.274460
        2.122000      197.916428        2.123498        0.000000      209.137665
        2.124000      206.285660        2.125498        0.000000      209.000900
        2.126000      203.469315        2.127498        0.000000      208.864151
        2.128000      202.742432        2.129498        0.000000      208.727417
        2.130000      207.895355        2.131498        0.000000      208.590729
        2.132000      201.289719        2.133498        0.000000      208.454056
        2.134000      206.136383        2.135498        0.000000      208.317474
        2.136000      198.994446        2.137498        0.000000      208.180878
        2.138000      189.664612        2.139498        0.000000      208.044342
        2.140000      187.088806        2.141498        0.000000      207.907806
        2.142000      202.899307        2.143498        0.000000      207.771347
        2.144000      197.753479        2.145498        0.000000      207.634979
        2.146000      208.386719        2.147498        0.000000      207.498611
        2.148000      202.302200        2.149498        0.000000      207.362320
        2.150000      204.987839        2.151498        0.000000      207.226089
        2.152000      182.488068        2.153498        0.000000      207.089905
        2.154000      196.071625        2.155498        0.000000      206.953812
        2.156000      207.242203        2.157498        0.000000      206.817780
        2.158000      209.876709        2.159498        0.000000      206.681824
        2.160000      201.554230        2.161498        0.000000      206.545959
        2.162000      197.773361        2.163498        0.000000      206.410141
        2.164000      205.255325        2.165498        0.000000      206.274445
        2.166000      191.833588        2.167498        0.000000      206.138824
        2.168000      200.090424        2.169498        0.000000      206.003265
        2.170000      182.291016        2.171498        0.000000      205.867798
        2.172000      191.230377        2.173498        0.000000      205.732452
        2.174000      189.415390        2.175498        0.000000      205.597183
        2.176000      198.014313        2.177498        0.000000      205.462021
        2.178000      205.878723        2.179498        0.000000      205.327011
        2.180000      210.301605        2.181498        0.000000      205.192078
        2.182000      200.627335        2.183498        0.000000      205.057236
        2.184000      188.858078        2.185498        0.000000      204.922516
        2.186000      194.582550        2.187498        0.000000      204.787933
        2.188000      189.959244        2.189498        0.000000      204.653473
        2.190000      185.779800        2.191498        0.000000      204.519119
        2.192000      202.922516        2.193498        0.000000      204.384903
        2.194000      193.113052        2.195498        0.000000      204.250809
        2.196000      198.071762        2.197498        0.000000      204.116837
        2.198000      210.443207        2.199498        0.000000      203.983017
        2.200000      210.765274        2.201498        0.000000      203.849335
        2.202000      191.939346        2.203498        0.000000      203.715790
        2.204000      196.203094        2.205498        0.000000      203.582397
        2.206000      189.984131        2.207498        0.000000      203.449173
        2.208000      194.968430        2.209498        0.000000      203.316101
        2.210000      188.731384        2.211498        0.000000      203.183197
        2.212000      201.406662        2.213498        0.000000      203.050369
        2.214000      199.195877        2.215498        0.000000      202.917770
        2.216000      189.112106        2.217498        0.000000      202.785309
        2.218000      193.326462        2.219498        0.000000      202.653076
        2.220000      201.355103        2.221498        0.000000      202.520950
        2.222000      204.583939        2.223498        0.000000      202.389008
        2.224000      200.038239        2.225498        0.000000      202.257248
        2.226000      194.814255        2.227498        0.000000      202.125641
        2.228000      202.429291        2.229498        0.000000      201.994232
        2.230000      201.373901        2.231498        0.000000      201.863007
        2.232000      191.064972        2.233498        0.000000      201.731979
        2.234000      177.962860        2.235498        0.000000      201.601166
        2.236000      197.369598        2.237498        0.000000      201.470520
        2.238000      192.082275        2.239498        0.000000      201.340073
        2.240000      196.821548        2.241498        0.000000      201.209824
        2.242000      203.694824        2.243498        0.000000      201.079788
        2.244000      189.179306        2.245498        0.000000      200.949951
        2.246000      188.431946        2.247498        0.000000      200.820282
        2.248000      183.493240        2.249498        0.000000      200.690872
        2.250000      194.153976        2.251498        0.000000      200.561676
        2.252000      197.866714        2.253498        0.000000      200.432648
        2.254000      196.550720        2.255498        0.000000      200.303909
        2.256000      194.686813        2.257498        0.000000      200.175339
        2.258000      200.990036        2.259498        0.000000      200.047028
        2.260000      197.345078        2.261498        0.000000      199.918915
        2.262000      192.514328        2.263498        0.000000      199.791031
        2.264000      184.004639        2.265498        0.000000      199.663422
        2.266000      195.320801        2.267498        0.000000      199.536011
        2.268000      205.564041        2.269498        0.000000      199.408859
        2.270000      187.649826        2.271498        0.000000      199.281921
        2.272000      195.305527        2.273498        0.000000      199.155228
        2.274000      194.111053        2.275498        0.000000      199.028778
        2.276000      185.281601        2.277498        0.000000      198.902603
        2.278000      191.895004        2.279498        0.000000      198.776703
        2.280000      183.501419        2.281498        0.000000      198.651031
        2.282000      188.086395        2.283498        0.000000      198.525604
        2.284000      190.235123        2.285498        0.000000      198.400436
        2.286000      190.248962        2.287498        0.000000      198.275543
        2.288000      185.505173        2.289498        0.000000      198.150940
        2.290000      182.414719        2.291498        0.000000      198.026566
        2.292000      195.792648        2.293498        0.000000      197.902481
        2.294000      183.693085        2.295498        0.000000      197.778656
        2.296000      204.495407        2.297498        0.000000      197.655090
        2.298000      189.823730        2.299498        0.000000      197.531830
        2.300000      176.659988        2.301498        0.000000      197.408844
        2.302000      180.895981        2.303498        0.000000      197.286133
        2.304000      187.433716        2.305498        0.000000      197.163773
        2.306000      196.270157        2.307498        0.000000      197.041641
        2.308000      185.282059        2.309498        0.000000      196.919769
        2.310000      188.600601        2.311498        0.000000      196.798233
        2.312000      189.371094        2.313498        0.000000      196.676987
        2.314000      196.271881        2.315498        0.000000      196.556076
        2.316000      201.180939        2.317498        0.000000      196.435425
        2.318000      175.101456        2.319498        0.000000      196.315094
        2.320000      181.760223        2.321498        0.000000      196.195053
        2.322000      182.714661        2.323498        0.000000      196.075302
        2.324000      203.008560        2.325498        0.000000      195.955887
        2.326000      180.828110        2.327498        0.000000      195.836823
        2.328000      178.213364        2.329498        0.000000      195.718018
        2.330000      196.755386        2.331498        0.000000      195.599564
        2.332000      199.983826        2.333498        0.000000      195.481415
        2.334000      192.701736        2.335498        0.000000      195.363602
        2.336000      184.884491        2.337498        0.000000      195.246109
        2.338000      184.745789        2.339498        0.000000      195.128937
        2.340000      188.848312        2.341498        0.000000      195.012085
        2.342000      192.034897        2.343498        0.000000      194.895599
        2.344000      188.797775        2.345498        0.000000      194.779419
        2.346000      203.939117        2.347498        0.000000      194.663574
        2.348000      183.492737        2.349498        0.000000      194.548111
        2.350000      196.014389        2.351498        0.000000      194.432968
        2.352000      183.826477        2.353498        0.000000      194.318146
        2.354000      186.943985        2.355498        0.000000      194.203690
        2.356000      190.025604        2.357498        0.000000      194.089569
        2.358000      185.433289        2.359498        0.000000      193.975830
        2.360000      178.085281        2.361498        0.000000      193.862427
        2.362000      182.186172        2.363498        0.000000      193.749374
        2.364000      175.899307        2.365498        0.000000      193.636673
        2.366000      187.345581        2.367498        0.000000      193.524353
        2.368000      191.230606        2.369498        0.000000      193.412369
        2.370000      188.981003        2.371498        0.000000      193.300766
        2.372000      194.553207        2.373498        0.000000      193.189514
        2.374000      186.590866        2.375498        0.000000      193.078690
        2.376000      194.113007        2.377498        0.000000      192.968185
        2.378000      194.191498        2.379498        0.000000      192.858047
        2.380000      188.232025        2.381498        0.000000      192.748306
        2.382000      189.466141        2.383498        0.000000      192.638916
        2.384000      188.542633        2.385498        0.000000      192.529968
        2.386000      184.424438        2.387498        0.000000      192.421356
        2.388000      189.732468        2.389498        0.000000      192.313110
        2.390000      186.177017        2.391498        0.000000      192.205292
        2.392000      199.789276        2.393498        0.000000      192.097839
        2.394000      187.222275        2.395498        0.000000      191.990784
        2.396000      183.749939        2.397498        0.000000      191.884109
        2.398000      190.428741        2.399498        0.000000      191.777863
        2.400000      188.919922        2.401498        0.000000      191.671967
        2.402000      180.437042        2.403498        0.000000      191.566483
        2.404000      180.681427        2.405498        0.000000      191.461426
        2.406000      187.852798        2.407498        0.000000      191.356766
        2.408000      190.735352        2.409498        0.000000      191.252518
        2.410000      188.072113        2.411498        0.000000      191.148666
        2.412000      180.333481        2.413498        0.000000      191.045212
        2.414000      183.385880        2.415498        0.000000      190.942154
        2.416000      182.037918        2.417498        0.000000      190.839539
        2.418000      194.080200        2.419498        0.000000      190.737320
        2.420000      196.483582        2.421498        0.000000      190.635544
        2.422000      189.543655        2.423498        0.000000      190.534149
        2.424000      190.730957        2.425498        0.000000      190.433228
        2.426000      190.289871        2.427498        0.000000      190.332687
        2.428000      182.052155        2.429498        0.000000      190.232574
        2.430000      189.321625        2.431498        0.000000      190.132889
        2.432000      185.937317        2.433498        0.000000      190.033661
        2.434000      187.150986        2.435498        0.000000      189.934845
        2.436000      182.033676        2.437498        0.000000      189.836441
        2.438000      191.182663        2.439498        0.000000      189.738480
        2.440000      194.724579        2.441498        0.000000      189.640976
        2.442000      183.393677        2.443498        0.000000      189.543900
        2.444000      192.108292        2.445498        0.000000      189.447250
        2.446000      201.638412        2.447498        0.000000      189.351044
        2.448000      200.995468        2.449498        0.000000      189.255295
        2.450000      187.891678        2.451498        0.000000      189.160004
        2.452000      185.482162        2.453498        0.000000      189.065140
        2.454000      179.467453        2.455498        0.000000      188.970749
        2.456000      200.560181        2.457498        0.000000      188.876785
        2.458000      188.021530        2.459498        0.000000      188.783249
        2.460000      181.576584        2.461498        0.000000      188.690186
        2.462000      187.019852        2.463498        0.000000      188.597580
        2.464000      196.048279        2.465498        0.000000      188.505432
        2.466000      205.281891        2.467498        0.000000      188.413742
        2.468000      189.992111        2.469498        0.000000      188.322525
        2.470000      187.442581        2.471498        0.000000      188.231735
        2.472000      189.080078        2.473498        0.000000      188.141449
        2.474000      196.274780        2.475498        0.000000      188.051620
        2.476000      188.025940        2.477498        0.000000      187.962250
        2.478000      189.275024        2.479498        0.000000      187.873383
        2.480000      183.386993        2.481498        0.000000      187.784943
        2.482000      177.522690        2.483498        0.000000      187.696991
        2.484000      195.406219        2.485498        0.000000      187.609512
        2.486000      185.639191        2.487498        0.000000      187.522491
        2.488000      198.176773        2.489498        0.000000      187.435974
        2.490000      182.099457        2.491498        0.000000      187.349899
        2.492000      194.265335        2.493498        0.000000      187.264343
        2.494000      204.899780        2.495498        0.000000      187.179260
        2.496000      189.957611        2.497498        0.000000      187.094650
        2.498000      201.356796        2.499498        0.000000      187.010559
        2.500000      194.243393        2.501498        0.000000      186.926910
        2.502000      191.264877        2.503498        0.000000      186.843781
        2.504000      195.522110        2.505498        0.000000      186.761124
        2.506000      178.510818        2.507498        0.000000      186.678955
        2.508000      184.920517        2.509498        0.000000      186.597290
        2.510000      192.531143        2.511498        0.000000      186.516129
        2.512000      197.483521        2.513498        0.000000      186.435425
        2.514000      195.249283        2.515498        0.000000      186.355240
        2.516000      189.956818        2.517498        0.000000      186.275558
        2.518000      190.425644        2.519498        0.000000      186.196396
        2.520000      198.250397        2.521498        0.000000      186.117706
        2.522000      183.158249        2.523498        0.000000      186.039536
        2.524000      191.222015        2.525498        0.000000      185.961868
        2.526000      188.634537        2.527498        0.000000      185.884689
        2.528000      181.178452        2.529498        0.000000      185.808044
        2.530000      196.770416        2.531498        0.000000      185.731873
        2.532000      191.920959        2.533498        0.000000      185.656219
        2.534000      191.958694        2.535498        0.000000      185.581085
        2.536000      191.494629        2.537498        0.000000      185.506470
        2.538000      187.743332        2.539498        0.000000      185.432343
        2.540000      185.878784        2.541498        0.000000      185.358749
        2.542000      181.592728        2.543498        0.000000      185.285675
        2.544000      186.375565        2.545498        0.000000      185.213135
        2.546000      185.261688        2.547498        0.000000      185.141083
        2.548000      187.886353        2.549498        0.000000      185.069580
        2.550000      195.137161        2.551498        0.000000      184.998596
        2.552000      189.799576        2.553498        0.000000      184.928116
        2.554000      180.983246        2.555498        0.000000      184.858170
        2.556000      192.160797        2.557498        0.000000      184.788742
        2.558000      200.926910        2.559498        0.000000      184.719849
        2.560000      182.276276        2.561498        0.000000      184.651474
        2.562000      181.393890        2.563498        0.000000      184.583618
        2.564000      184.757019        2.565498        0.000000      184.516327
        2.566000      186.510376        2.567498        0.000000      184.449524
        2.568000      191.659851        2.569498        0.000000      184.383301
        2.570000      194.281479        2.571498        0.000000      184.317596
        2.572000      191.914597        2.573498        0.000000      184.252426
        2.574000      180.655136        2.575498        0.000000      184.187775
        2.576000      194.421127        2.577498        0.000000      184.123688
        2.578000      191.405594        2.579498        0.000000      184.060120
        2.580000      196.404663        2.581498        0.000000      183.997086
        2.582000      181.021332        2.583498        0.000000      183.934601
        2.584000      192.511932        2.585498        0.000000      183.872665
        2.586000      178.814453        2.587498        0.000000      183.811264
        2.588000      183.009674        2.589498        0.000000      183.750427
        2.590000      188.372925        2.591498        0.000000      183.690094
        2.592000      184.771957        2.593498        0.000000      183.630341
        2.594000      185.842194        2.595498        0.000000      183.571121
        2.596000      190.967667        2.597498        0.000000      183.512451
        2.598000      189.769684        2.599498        0.000000      183.454346
        2.600000      178.070923        2.601498        0.000000      183.396790
        2.602000      189.953613        2.603498        0.000000      183.339752
        2.604000      185.111252        2.605498        0.000000      183.283295
        2.606000      185.148056        2.607498        0.000000      183.227386
        2.608000      195.130066        2.609498        0.000000      183.172012
        2.610000      186.756577        2.611498        0.000000      183.117233
        2.612000      192.343536        2.613498        0.000000      183.062988
        2.614000      187.055237        2.615498        0.000000      183.009308
        2.616000      183.605026        2.617498        0.000000      182.956161
        2.618000      176.835983        2.619498        0.000000      182.903610
        2.620000      177.341873        2.621498        0.000000      182.851593
        2.622000      189.595276        2.623498        0.000000      182.800140
        2.624000      180.268036        2.625498        0.000000      182.749268
        2.626000      181.153244        2.627498        0.000000      182.698929
        2.628000      181.647156        2.629498        0.000000      182.649185
        2.630000      186.336472        2.631498        0.000000      182.599976
        2.632000      178.201675        2.633498        0.000000      182.551346
        2.634000      175.615250        2.635498        0.000000      182.503265
        2.636000      181.499680        2.637498        0.000000      182.455780
        2.638000      184.429214        2.639498        0.000000      182.408859
        2.640000      187.062485        2.641498        0.000000      182.362503
        2.642000      178.274017        2.643498        0.000000      182.316711
        2.644000      187.027725        2.645498        0.000000      182.271484
        2.646000      181.027817        2.647498        0.000000      182.226852
        2.648000      188.489990        2.649498        0.000000      182.182770
        2.650000      188.103363        2.651498        0.000000      182.139267
        2.652000      188.658813        2.653498        0.000000      182.096313
        2.654000      179.983017        2.655498        0.000000      182.053970
        2.656000      185.411209        2.657498        0.000000      182.012192
        2.658000      181.723373        2.659498        0.000000      181.970993
        2.660000      189.685974        2.661498        0.000000      181.930359
        2.662000      192.114395        2.663498        0.000000      181.890305
        2.664000      191.554886        2.665498        0.000000      181.850830
        2.666000      177.019791        2.667498        0.000000      181.811920
        2.668000      176.294067        2.669498        0.000000      181.773621
        2.670000      180.301086        2.671498        0.000000      181.735886
        2.672000      178.880890        2.673498        0.000000      181.698730
        2.674000      187.998703        2.675498        0.000000      181.662155
        2.676000      179.179626        2.677498        0.000000      181.626160
        2.678000      182.336807        2.679498        0.000000      181.590744
        2.680000      188.776871        2.681498        0.000000      181.555939
        2.682000      195.546112        2.683498        0.000000      181.521667
        2.684000      186.122604        2.685498        0.000000      181.488022
        2.686000      183.563583        2.687498        0.000000      181.454956
        2.688000      183.313385        2.689498        0.000000      181.422470
        2.690000      181.939011        2.691498        0.000000      181.390579
        2.692000      185.549789        2.693498        0.000000      181.359253
        2.694000      195.528046        2.695498        0.000000      181.328522
        2.696000      189.542786        2.697498        0.000000      181.298386
        2.698000      186.062958        2.699498        0.000000      181.268829
        2.700000      193.766861        2.701498        0.000000      181.239868
        2.702000      188.181915        2.703498        0.000000      181.211502
        2.704000      182.158981        2.705498        0.000000      181.183701
        2.706000      182.482071        2.707498        0.000000      181.156525
        2.708000      183.971466        2.709498        0.000000      181.129913
        2.710000      186.773361        2.711498        0.000000      181.103912
        2.712000      187.518036        2.713498        0.000000      181.078491
        2.714000      182.210556        2.715498        0.000000      181.053665
        2.716000      189.522736        2.717498        0.000000      181.029449
        2.718000      192.187881        2.719498        0.000000      181.005814
        2.720000      175.609787        2.721498        0.000000      180.982758
        2.722000      187.190231        2.723498        0.000000      180.960312
        2.724000      181.753815        2.725498        0.000000      180.938461
        2.726000      191.656906        2.727498        0.000000      180.917206
        2.728000      197.411072        2.729498        0.000000      180.896545
        2.730000      201.018906        2.731498        0.000000      180.876465
        2.732000      189.044205        2.733498        0.023395      180.856995
        2.734000      184.969452        2.735498        0.024381      180.838104
        2.736000      189.584381        2.737498        0.025425      180.819839
        2.738000      188.938766        2.739498        0.026532      180.802155
        2.740000      178.435486        2.741498        0.027706      180.785080
        2.742000      176.826813        2.743498        0.028952      180.768600
        2.744000      184.637085        2.745498        0.030277      180.752701
        2.746000      185.621826        2.747498        0.031687      180.737427
        2.748000      192.582611        2.749498        0.033188      180.722717
        2.750000      181.210052        2.751498        0.034790      180.708633
        2.752000      191.198120        2.753498        0.036499      180.695145
        2.754000      180.771957        2.755498        0.038327      180.682266
        2.756000      186.863556        2.757498        0.040282      180.669983
        2.758000      182.567719        2.759498        0.042377      180.658295
        2.760000      190.394089        2.761498        0.044626      180.647202
        2.762000      188.253891        2.763498        0.047041      180.636719
        2.764000      188.287613        2.765498        0.049640      180.626831
        2.766000      170.414688        2.767498        0.052441      180.617538
        2.768000      190.439941        2.769498        0.055464      180.608856
        2.770000      180.365906        2.771498        0.058732      180.600769
        2.772000      195.177353        2.773498        0.062270      180.593292
        2.774000      170.024368        2.775498        0.066108      180.586426
        2.776000      194.425491        2.777498        0.070280      180.580154
        2.778000      182.425720        2.779498        0.074822      180.574478
        2.780000      185.049393        2.781498        0.079777      180.569412
        2.782000      186.434204        2.783498        0.085196      180.564957
        2.784000      175.058792        2.785498        0.091133      180.561081
        2.786000      185.524246        2.787498        0.097655      180.557831
        2.788000      187.233353        2.789498        0.104836      180.555176
        2.790000      175.302795        2.791498        0.112763      180.553116
        2.792000      186.390854        2.793498        0.121539      180.551666
        2.794000      198.139191        2.795498        0.131281      180.550827
        2.796000      176.616745        2.797498        0.142130      180.550583
        2.798000      178.258606        2.799498        0.154250      180.550949
        2.800000      188.274078        2.801498        0.167838      180.551926
        2.802000      177.828949        2.803498        0.183127      180.553482
        2.804000      185.212585        2.805498        0.200395      180.555664
        2.806000      196.330200        2.807498        0.219984      180.558456
        2.808000      182.704742        2.809498        0.242301      180.561829
        2.810000      179.366806        2.811498        0.267854      180.565826
        2.812000      184.992447        2.813498        0.297259      180.570419
        2.814000      176.984009        2.815498        0.331282      180.575607
        2.816000      186.373489        2.817498        0.370896      180.581421
        2.818000      193.767715        2.819498        0.417310      180.587814
        2.820000      188.929596        2.821498        0.472092      180.594833
        2.822000      192.039978        2.823498        0.537249      180.602448
        2.824000      185.558563        2.825498        0.615398      180.610672
        2.826000      191.068466        2.827498        0.710039      180.619492
        2.828000      193.034317        2.829498        0.825822      180.628922
        2.830000      188.928711        2.831498        0.969155      180.638947
        2.832000      183.117462        2.833498        1.148889      180.649612
        2.834000      185.248550        2.835498        1.377558      180.660843
        2.836000      185.897598        2.837498        1.673417      180.672668
        2.838000      185.819305        2.839498        2.063445      180.685120
        2.840000      184.064270        2.841498        2.589177      180.698181
        2.842000      189.565079        2.843498        3.316466      180.711838
        2.844000      186.462799        2.845498        4.355157      180.726105
        2.846000      189.717926        2.847498        5.900288      180.740967
        2.848000      208.990829        2.849498        8.316339      180.756439
        2.850000      209.685074        2.851498       12.311158      180.772507
        2.852000      217.382156        2.853498       19.278551      180.789185
        2.854000      224.486115        2.855498       32.074268      180.806458
        2.856000      253.488464        2.857498       57.080666      180.824341
        2.858000      327.584900        2.859498      108.665314      180.842819
        2.860000      458.938599        2.861498      202.047882      180.861908
        2.862000      563.468933        2.863498      261.187683      180.881607
        2.864000      480.339905        2.865498      181.994888      180.901886
        2.866000      324.521851        2.867498       93.235466      180.922791
        2.868000      257.231018        2.869498       47.606491      180.944290
        2.870000      218.482010        2.871498       26.628439      180.966370
        2.872000      195.680099        2.873498       16.404510      180.989075
        2.874000      196.973206        2.875498       10.877706      181.012390
        2.876000      207.012192        2.877498        7.587411      181.036270
        2.878000      192.660645        2.879498        5.493852      181.060776
        2.880000      190.003632        2.881498        4.101967      181.085876
        2.882000      194.012726        2.883498        3.145101      181.111588
        2.884000      201.503510        2.885498        2.467370      181.137878
        2.886000      187.241653        2.887498        1.973977      181.164780
        2.888000      195.930161        2.889498        1.606090      181.192291
        2.890000      187.044312        2.891498        1.325866      181.220383
        2.892000      184.350723        2.893498        1.108481      181.249100
        2.894000      188.061218        2.895498        0.937117      181.278381
        2.896000      182.825027        2.897498        0.800060      181.308289
        2.898000      189.842636        2.899498        0.689072      181.338776
        2.900000      187.573395        2.901498        0.598139      181.369873
        2.902000      193.511978        2.903498        0.522902      181.401566
        2.904000      182.527359        2.905498        0.460075      181.433838
        2.906000      192.739624        2.907498        0.407156      181.466721
        2.908000      183.202774        2.909498        0.362254      181.500198
        2.910000      179.318436        2.911498        0.323877      181.534271
        2.912000      193.764526        2.913498        0.290870      181.568939
        2.914000      193.492355        2.915498        0.262317      181.604187
        2.916000      189.384125        2.917498        0.237474      181.640076
        2.918000      191.415863        2.919498        0.215755      181.676529
        2.920000      188.023682        2.921498        0.196673      181.713577
        2.922000      193.146393        2.923498        0.179835      181.751221
        2.924000      185.420319        2.925498        0.164918      181.789459
        2.926000      195.726547        2.927498        0.151649      181.828278
        2.928000      208.439499        2.929498        0.139805      181.867676
        2.930000      189.661545        2.931498        0.129196      181.907700
        2.932000      185.142059        2.933498        0.119662      181.948303
        2.934000      187.211075        2.935498        0.111070      181.989487
        2.936000      178.570770        2.937498        0.103304      182.031281
        2.938000      197.249771        2.939498        0.096265      182.073639
        2.940000      190.434830        2.941498        0.089869      182.116608
        2.942000      193.663727        2.943498        0.084043      182.160156
        2.944000      207.128204        2.945498        0.078724      182.204315
        2.946000      195.267166        2.947498        0.073857      182.249039
        2.948000      200.952805        2.949498        0.069395      182.294342
        2.950000      190.013809        2.951498        0.065294      182.340271
        2.952000      197.773514        2.953498        0.061520      182.386749
        2.954000      204.092072        2.955498        0.058040      182.433807
        2.956000      197.848221        2.957498        0.054824      182.481491
        2.958000      193.738083        2.959498        0.051849      182.529724
        2.960000      194.601974        2.961498        0.049091      182.578552
        2.962000      189.137100        2.963498        0.046531      182.627960
        2.964000      197.129028        2.965498        0.044151      182.677963
        2.966000      197.063614        2.967498        0.041935      182.728546
        2.968000      189.951904        2.969498        0.039870      182.779709
        2.970000      187.181808        2.971498        0.037941      182.831451
        2.972000      198.559875        2.973498        0.036139      182.883789
        2.974000      198.850952        2.975498        0.034453      182.936676
        2.976000      184.571777        2.977498        0.032872      182.990158
        2.978000      182.567383        2.979498        0.031390      183.044205
        2.980000      199.216171        2.981498        0.029998      183.098846
        2.982000      196.693878        2.983498        0.028690      183.154068
        2.984000      200.249908        2.985498        0.027459      183.209869
        2.986000      201.196243        2.987498        0.026299      183.266235
        2.988000      192.530807        2.989498        0.025206      183.323212
        2.990000      195.082153        2.991498        0.316248      183.380722
        2.992000      187.790237        2.993498        0.325253      183.438812
        2.994000      201.597565        2.995498        0.312510      183.497498
        2.996000      198.241608        2.997498        0.323477      183.556747
        2.998000      197.459244        2.999498        0.334983      183.616547
        3.000000      186.396591        3.001498        0.347065      183.676941
        3.002000      202.301514        3.003498        0.359761      183.737900
        3.004000      201.225784        3.005498        0.373107      183.799408
        3.006000      195.281754        3.007498        0.387152      183.861542
        3.008000      199.073425        3.009498        0.401938      183.924194
        3.010000      197.175659        3.011498        0.417520      183.987457
        3.012000      187.050400        3.013498        0.433952      184.051270
        3.014000      194.564316        3.015498        0.451292      184.115631
        3.016000      200.326950        3.017498        0.469610      184.180588
        3.018000      203.219757        3.019498        0.488972      184.246094
        3.020000      203.563080        3.021498        0.509461      184.312164
        3.022000      187.868790        3.023498        0.531159      184.378799
        3.024000      196.217575        3.025498        0.554156      184.445984
        3.026000      199.294250        3.027498        0.578560      184.513748
        3.028000      192.649628        3.029498        0.604475      184.582062
        3.030000      201.064835        3.031498        0.632031      184.650940
        3.032000      198.414963        3.033498        0.661359      184.720383
        3.034000      203.013580        3.035498        0.692603      184.790375
        3.036000      194.156677        3.037498        0.725935      184.860947
        3.038000      197.046539        3.039498        0.761527      184.932068
        3.040000      199.192551        3.041498        0.799588      185.003754
        3.042000      189.918823        3.043498        0.840337      185.075974
        3.044000      197.631561        3.045498        0.884015      185.148743
        3.046000      192.248764        3.047498        0.930909      185.222092
        3.048000      194.827011        3.049498        0.981316      185.295990
        3.050000      198.028351        3.051498        1.035592      185.370453
        3.052000      201.468109        3.053498        1.094117      185.445435
        3.054000      205.247650        3.055498        1.157319      185.520981
        3.056000      206.730835        3.057498        1.225703      185.597076
        3.058000      198.962540        3.059498        1.299805      185.673737
        3.060000      191.212662        3.061498        1.380272      185.750931
        3.062000      193.448135        3.063498        1.467808      185.828690
        3.064000      196.810074        3.065498        1.563214      185.906982
        3.066000      188.715546        3.067498        1.667444      185.985840
        3.068000      191.843445        3.069498        2.398713      186.065186
        3.070000      194.886322        3.071498        2.541053      186.145111
        3.072000      204.443100        3.073498        2.696588      186.225586
        3.074000      207.402863        3.075498        2.866978      186.306580
        3.076000      204.526688        3.077498        3.054217      186.388123
        3.078000      203.481155        3.079498        3.260540      186.470245
        3.080000      209.576981        3.081498        3.488672      186.552856
        3.082000      212.713257        3.083498        3.741742      186.636047
        3.084000      204.112000        3.085498        4.023453      186.719757
        3.086000      202.893860        3.087498        4.338322      186.804001
        3.088000      208.467743        3.089498        4.691602      186.888794
        3.090000      213.974350        3.091498        5.089808      186.974121
        3.092000      211.933868        3.093498        5.540701      187.059952
        3.094000      222.366257        3.095498        6.053746      187.146301
        3.096000      228.571732        3.097498        6.640806      187.233215
        3.098000      228.040375        3.099498        7.316305      187.320648
        3.100000      221.915482        3.101498        8.098650      187.408630
        3.102000      225.758118        3.103498        9.010832      187.497131
        3.104000      228.464005        3.105498       10.082167      187.586182
        3.106000      218.488266        3.107498       11.350953      187.675735
        3.108000      236.686874        3.109498       12.866610      187.765823
        3.110000      227.179886        3.111498       14.695375      187.856430
        3.112000      256.064270        3.113498       16.925676      187.947571
        3.114000      261.012421        3.115498       19.678192      188.039200
        3.116000      258.980011        3.117498       23.121996      188.131378
        3.118000      279.406464        3.119498       27.495407      188.224091
        3.120000      279.864685        3.121498       33.147228      188.317291
        3.122000      304.010437        3.123498       40.597530      188.411041
        3.124000      332.408844        3.125498       50.661629      188.505249
        3.126000      331.002991        3.127498       64.642174      188.600037
        3.128000      387.499786        3.129498       84.800735      188.695312
        3.130000      449.352295        3.131498      115.171089      188.791138
        3.132000      530.688843        3.133498      163.061218      188.887436
        3.134000      626.658142        3.135498      241.770966      188.984253
        3.136000      792.031677        3.137498      376.247620      189.081604
        3.138000     1022.186096        3.139498      616.887939      189.179413
        3.140000     1276.557129        3.141498     1071.791016      189.277771
        3.142000     1664.833496        3.143498     1921.239502      189.376633
        3.144000     2043.302368        3.145498     3011.070801      189.476013
        3.146000     2090.868652        3.147498     3018.828125      189.575897
        3.148000     1703.492554        3.149498     1910.532593      189.676239
        3.150000     1252.933594        3.151498     1030.333862      189.777130
        3.152000      968.588989        3.153498      570.079163      189.878510
        3.154000      762.436218        3.155498      342.201477      189.980377
        3.156000      622.039368        3.157498      223.227371      190.082794
        3.158000      521.850281        3.159498      155.407150      190.185669
        3.160000      416.063843        3.161498      113.290527      190.289062
        3.162000      354.246094        3.163498       85.486046      190.392914
        3.164000      324.032166        3.165498       66.413887      190.497314
        3.166000      300.170105        3.167498       52.979984      190.602173
        3.168000      282.571259        3.169498       43.311604      190.707504
        3.170000      287.619781        3.171498       36.936050      190.813354
        3.172000      271.192535        3.173498       31.658344      190.919708
        3.174000      260.886536        3.175498       27.674591      191.026505
        3.176000      249.387619        3.177498       24.642105      191.133820
        3.178000      238.010590        3.179498       22.327311      191.241638
        3.180000      231.401474        3.181498       20.566019      191.349930
        3.182000      228.800705        3.183498       19.242529      191.458740
        3.184000      230.275894        3.185498       18.273911      191.567993
        3.186000      230.461685        3.187498       17.600283      191.677734
        3.188000      240.513947        3.189498       17.179190      191.787933
        3.190000      233.240662        3.191498       16.980705      191.898621
        3.192000      230.817841        3.193498       16.985001      192.009827
        3.194000      218.931076        3.195498       17.180199      192.121490
        3.196000      232.813248        3.197498       17.561377      192.233627
        3.198000      219.224823        3.199498       18.129671      192.346222
        3.200000      220.393265        3.201498       18.892498      192.459335
        3.202000      234.008896        3.203498       19.862930      192.572876
        3.204000      231.642242        3.205498       21.060816      192.686890
        3.206000      238.675705        3.207498       22.525795      192.801392
        3.208000      240.415894        3.209498       24.270756      192.916351
        3.210000      217.914154        3.211498       26.355200      193.031799
        3.212000      230.535034        3.213498       28.840559      193.147690
        3.214000      234.332062        3.215498       31.806108      193.264069
        3.216000      243.338791        3.217498       35.355934      193.380920
        3.218000      257.117615        3.219498       39.624252      193.498169
        3.220000      256.048462        3.221498       44.790295      193.615936
        3.222000      256.703247        3.223498       51.091484      193.734146
        3.224000      260.782043        3.225498       58.848701      193.852798
        3.226000      276.434448        3.227498       68.506355      193.971924
        3.228000      290.508667        3.229498       80.681602      194.091492
        3.230000      303.978668        3.231498       96.263466      194.211548
        3.232000      336.946381        3.233498      116.551300      194.332031
        3.234000      375.862122        3.235498      143.515656      194.452988
        3.236000      421.676544        3.237498      180.290710      194.574402
        3.238000      469.914703        3.239498      232.070404      194.696259
        3.240000      583.779236        3.241498      307.884949      194.818542
        3.242000      760.760681        3.243498      423.664642      194.941299
        3.244000      959.505066        3.245498      607.561035      195.064453
        3.246000     1297.473877        3.247498      909.966370      195.188095
        3.248000     1721.312134        3.249498     1425.871094      195.312134
        3.250000     2494.135254        3.251498     2350.660889      195.436646
        3.252000     4125.957520        3.253498     4074.283203      195.561615
        3.254000     7431.354004        3.255498     6967.330078      195.686996
        3.256000    11011.397461        3.257498     9383.250000      195.812836
        3.258000     8967.483398        3.259498     7846.960449      195.939117
        3.260000     5013.307617        3.261498     4669.302734      196.065826
        3.262000     2832.283691        3.263498     2572.488037      196.192963
        3.264000     1736.071167        3.265498     1486.633667      196.320526
        3.266000     1266.644897        3.267498      934.372864      196.448486
        3.268000     1003.792542        3.269498      640.744873      196.576935
        3.270000      870.006287        3.271498      478.247345      196.705780
        3.272000      751.633667        3.273498      385.614166      196.835083
        3.274000      667.338684        3.275498      311.601013      196.964752
        3.276000      538.079468        3.277498      236.087067      197.094879
        3.278000      418.787720        3.279498      177.519119      197.225449
        3.280000      364.590179        3.281498      137.924561      197.356400
        3.282000      337.628021        3.283498      110.863159      197.487808
        3.284000      315.366302        3.285498       91.527237      197.619629
        3.286000      324.713318        3.287498       77.132515      197.751862
        3.288000      304.309143        3.289498       66.087769      197.884476
        3.290000      268.580872        3.291498       57.429985      198.017532
        3.292000      282.391754        3.293498       50.543430      198.151016
        3.294000      260.351929        3.295498       45.007557      198.284866
        3.296000      238.864319        3.297498       40.521305      198.419159
        3.298000      240.073105        3.299498       36.866936      198.553864
        3.300000      238.427933        3.301498       33.881142      198.688965
        3.302000      249.923416        3.303498       31.159924      198.824493
        3.304000      255.909836        3.305498       29.184839      198.960419
        3.306000      249.788605        3.307498       27.592791      199.096756
        3.308000      244.732040        3.309498       26.329994      199.233459
        3.310000      221.814941        3.311498       25.354750      199.370590
        3.312000      241.946167        3.313498       24.635887      199.508102
        3.314000      246.861465        3.315498       24.150269      199.645981
        3.316000      241.242584        3.317498       23.881390      199.784317
        3.318000      218.333603        3.319498       23.818775      199.922974
        3.320000      248.694504        3.321498       23.957138      200.062057
        3.322000      239.856277        3.323498       24.296164      200.201553
        3.324000      242.857758        3.325498       24.840309      200.341446
        3.326000      242.851212        3.327498       25.599310      200.481720
        3.328000      250.534180        3.329498       26.588110      200.622375
        3.330000      242.117401        3.331498       27.828373      200.763397
        3.332000      254.277802        3.333498       29.348917      200.904846
        3.334000      258.740417        3.335498       31.187687      201.046631
        3.336000      245.304947        3.337498       33.395157      201.188828
        3.338000      269.840637        3.339498       36.036621      201.331360
        3.340000      262.276428        3.341498       39.200619      201.474304
        3.342000      272.419952        3.343498       43.007206      201.617630
        3.344000      288.840668        3.345498       47.626137      201.761276
        3.346000      285.918396        3.347498       53.307991      201.905350
        3.348000      294.619324        3.349498       60.426575      202.049774
        3.350000      302.348145        3.351498       69.562141      202.194595
        3.352000      325.318787        3.353498       81.647743      202.339783
        3.354000      324.877686        3.355498       98.319740      202.485336
        3.356000      356.378693        3.357498      122.667305      202.631241
        3.358000      359.713043        3.359498      159.644455      202.777466
        3.360000      380.257996        3.361498      208.763382      202.924103
        3.362000      404.553284        3.363498      242.689468      203.071106
        3.364000      393.611816        3.365498      247.901489      203.218414
        3.366000      423.697601        3.367498      260.987488      203.366135
        3.368000      438.033325        3.369498      300.387390      203.514221
        3.370000      476.003723        3.371498      370.460968      203.662643
        3.372000      539.084961        3.373498      480.638885      203.811417
        3.374000      665.368469        3.375498      651.716431      203.960556
        3.376000      873.125793        3.377498      922.012085      204.110046
        3.378000     1227.877197        3.379498     1359.241577      204.259888
        3.380000     2000.209106        3.381498     2089.348389      204.410065
        3.382000     3347.043213        3.383498     3364.581543      204.560593
        3.384000     6069.202637        3.385498     5671.709473      204.711456
        3.386000    11000.167969        3.387498     9473.525391      204.862671
        3.388000    15589.102539        3.389498    12916.504883      205.014191
        3.390000    13132.081055        3.391498    11455.664062      205.166077
        3.392000     7242.933105        3.393498     7192.628906      205.318314
        3.394000     3893.753418        3.395498     4072.320557      205.470840
        3.396000     2332.951904        3.397498     2369.662842      205.623734
        3.398000     1485.322510        3.399498     1477.696045      205.776978
        3.400000     1029.215820        3.401499      989.978821      205.930542
        3.402000      725.893188        3.403499      702.556274      206.084442
        3.404000      548.194397        3.405499      519.247375      206.238678
        3.406000      438.861145        3.407499      394.906830      206.393219
        3.408000      392.815796        3.409498      307.168579      206.548126
        3.410000      356.454803        3.411499      243.617340      206.703308
        3.412000      337.694489        3.413499      196.639908      206.858841
        3.414000      326.088715        3.415498      161.249893      207.014679
        3.416000      284.814667        3.417499      134.089996      207.170868
        3.418000      282.363220        3.419498      112.891510      207.327301
        3.420000      273.809875        3.421499       96.082550      207.484070
        3.422000      258.197327        3.423499       82.568909      207.641235
        3.424000      244.631561        3.425498       71.569603      207.798584
        3.426000      251.573654        3.427499       62.506397      207.956329
        3.428000      232.646378        3.429498       54.978096      208.114380
        3.430000      231.518768        3.431499       48.660591      208.272751
        3.432000      242.353622        3.433499       43.315891      208.431396
        3.434000      237.907303        3.435498       38.760529      208.590378
        3.436000      244.597885        3.437499       34.850124      208.749634
        3.438000      226.395981        3.439498       31.472820      208.909164
        3.440000      224.319534        3.441499       28.538153      209.069061
        3.442000      221.862625        3.443499       25.974598      209.229218
        3.444000      218.872528        3.445498       23.724226      209.389648
        3.446000      225.437241        3.447499       21.739063      209.550415
        3.448000      229.794418        3.449498       19.391876      209.711487
        3.450000      228.589005        3.451499       17.843021      209.872833
        3.452000      225.829956        3.453499       16.461174      210.034454
        3.454000      229.028412        3.455498       15.224082      210.196396
        3.456000      228.714188        3.457499       14.112617      210.358612
        3.458000      211.134018        3.459498       13.111124      210.521118
        3.460000      211.656143        3.461498       12.205829      210.683899
        3.462000      214.101746        3.463499       11.385300      210.846985
        3.464000      216.090668        3.465498       10.639712      211.010284
        3.466000      229.516251        3.467499        9.960357      211.173904
        3.468000      229.646194        3.469498        9.340021      211.337753
        3.470000      209.799713        3.471498        8.772158      211.501938
        3.472000      222.035477        3.473499        8.251276      211.666397
        3.474000      201.568466        3.475498        7.772556      211.831116
        3.476000      205.979080        3.477499        7.331623      211.996124
        3.478000      219.777374        3.479498        6.924828      212.161407
        3.480000      213.943497        3.481498        6.548771      212.326935
        3.482000      204.887375        3.483499        6.200574      212.492737
        3.484000      205.920410        3.485498        5.877686      212.658813
        3.486000      221.547867        3.487499        5.577723      212.825134
        3.488000      221.494965        3.489498        5.298707      212.991669
        3.490000      213.185196        3.491498        5.038735      213.158539
        3.492000      209.860184        3.493499        4.796203      213.325653
        3.494000      209.286758        3.495498        4.569664      213.492950
        3.496000      220.715179        3.497499        4.357741      213.660583
        3.498000      210.937073        3.499498        4.159294      213.828461
        3.500000      214.480789        3.501498        3.973197      213.996567
        3.502000      219.160477        3.503499        3.798506      214.164948
        3.504000      227.040863        3.505498        3.634357      214.333572
        3.506000      208.573029        3.507499        3.479912      214.502426
        3.508000      214.244171        3.509498        3.334480      214.671509
        3.510000      231.382797        3.511498        3.197368      214.840851
        3.512000      207.719528        3.513499        3.067989      215.010437
        3.514000      215.000290        3.515498        2.945807      215.180237
        3.516000      219.069870        3.517498        2.830288      215.350311
        3.518000      203.437134        3.519498        2.709368      215.520615
        3.520000      217.658951        3.521498        2.606232      215.691162
        3.522000      206.207382        3.523499        2.508487      215.861938
        3.524000      205.820740        3.525498        2.415789      216.032959
        3.526000      209.617905        3.527498        2.327785      216.204193
        3.528000      218.331299        3.529498        2.244198      216.375671
        3.530000      228.310257        3.531498        2.164726      216.547363
        3.532000      212.422012        3.533499        2.089123      216.719269
        3.534000      221.413574        3.535498        2.017158      216.891373
        3.536000      217.064774        3.537498        1.948595      217.063736
        3.538000      217.789978        3.539498        2.002994      217.236267
        3.540000      220.933090        3.541498        1.944008      217.409073
        3.542000      218.256607        3.543499        1.887995      217.582092
        3.544000      218.573868        3.545498        1.834805      217.755341
        3.546000      207.293594        3.547498        1.784280      217.928772
        3.548000      211.007782        3.549498        1.736297      218.102417
        3.550000      229.898163        3.551498        1.690722      218.276291
        3.552000      229.548431        3.553499        1.647446      218.450378
        3.554000      224.933197        3.555498        1.606367      218.624634
        3.556000      226.181961        3.557498        1.567379      218.799133
        3.558000      221.846863        3.559498        1.530401      218.973785
        3.560000      228.012070        3.561498        1.495341      219.148651
        3.562000      228.809601        3.563498        1.462127      219.323761
        3.564000      231.080154        3.565498        1.430695      219.498978
        3.566000      225.865204        3.567498        1.400972      219.674469
        3.568000      232.498184        3.569498        1.372910      219.850159
        3.570000      231.325134        3.571498        1.346447      220.026031
        3.572000      240.614120        3.573498        1.321542      220.202087
        3.574000      238.422913        3.575498        1.298155      220.378326
        3.576000      238.272675        3.577498        1.276245      220.554779
        3.578000      237.408585        3.579498        1.255785      220.731354
        3.580000      233.837326        3.581498        1.236743      220.908188
        3.582000      231.722198        3.583498        1.485857      221.085175
        3.584000      221.460785        3.585498        1.476652      221.262344
        3.586000      226.067871        3.587498        1.469080      221.439697
        3.588000      223.105743        3.589498        1.463148      221.617188
        3.590000      219.112976        3.591498        1.458867      221.794891
        3.592000      228.662079        3.593498        1.456255      221.972778
        3.594000      223.484787        3.595498        1.455336      222.150848
        3.596000      225.161575        3.597498        1.456141      222.329071
        3.598000      210.719345        3.599498        1.458705      222.507477
        3.600000      202.915955        3.601498        1.463075      222.686035
        3.602000      214.066727        3.603498        1.469303      222.864761
        3.604000      214.130264        3.605498        1.477450      223.043610
        3.606000      218.995712        3.607498        1.487588      223.222656
        3.608000      220.984314        3.609498        0.788136      223.401855
        3.610000      215.513367        3.611498        0.818683      223.581207
        3.612000      220.256409        3.613498        0.850989      223.760773
        3.614000      209.756958        3.615498        0.885187      223.940460
        3.616000      210.621796        3.617498        0.921437      224.120300
        3.618000      208.399185        3.619498        0.959896      224.300293
        3.620000      214.161530        3.621498        1.000759      224.480453
        3.622000      209.918030        3.623498        1.044225      224.660751
        3.624000      211.850296        3.625498        1.090514      224.841217
        3.626000      201.001724        3.627498        1.139890      225.021805
        3.628000      214.958038        3.629498        1.192621      225.202484
        3.630000      213.442245        3.631498        1.249033      225.383347
        3.632000      210.878647        3.633498        1.309471      225.564392
        3.634000      216.353317        3.635498        1.374322      225.745483
        3.636000      210.521957        3.637498        1.444046      225.926788
        3.638000      205.620926        3.639498        1.519129      226.108215
        3.640000      221.245255        3.641498        1.600158      226.289795
        3.642000      208.984161        3.643498        1.687773      226.471481
        3.644000      215.179993        3.645498        1.782702      226.653320
        3.646000      214.283524        3.647498        1.885814      226.835281
        3.648000      213.253616        3.649498        1.998060      227.017334
        3.650000      214.492081        3.651498        2.120591      227.199539
        3.652000      209.387146        3.653498        2.254700      227.381866
        3.654000      221.411041        3.655498        2.401891      227.564316
        3.656000      210.394073        3.657498        2.563979      227.746902
        3.658000      213.183990        3.659498        2.743022      227.929550
        3.660000      204.895004        3.661498        2.941543      228.112366
        3.662000      218.119156        3.663498        3.162477      228.295303
        3.664000      217.237183        3.665498        3.409330      228.478363
        3.666000      223.733414        3.667498        3.686427      228.661514
        3.668000      209.491180        3.669498        3.998885      228.844788
        3.670000      218.744202        3.671498        4.353119      229.028152
        3.672000      214.294159        3.673498        4.756924      229.211639
        3.674000      225.782867        3.675498        5.219987      229.395172
        3.676000      222.819382        3.677498        5.754669      229.578873
        3.678000      207.218521        3.679498        6.376407      229.762619
        3.680000      228.113159        3.681498        7.105341      229.946503
        3.682000      217.596268        3.683498        7.967418      230.130508
        3.684000      224.102325        3.685498        8.996808      230.314606
        3.686000      228.753616        3.687498       10.239693      230.498795
        3.688000      223.353485        3.689498       11.758409      230.683075
        3.690000      228.454071        3.691498       13.640675      230.867432
        3.692000      219.887970        3.693498       16.011709      231.051895
        3.694000      232.674744        3.695498       19.057577      231.236450
        3.696000      241.630112        3.697498       23.067186      231.421097
        3.698000      240.310196        3.699498       28.499241      231.605774
        3.700000      269.795929        3.701499       36.100388      231.790634
        3.702000      270.173889        3.703499       47.068550      231.975525
        3.704000      290.179382        3.705498       63.317326      232.160446
        3.706000      299.670746        3.707499       87.931717      232.345490
        3.708000      346.155151        3.709498      126.119835      232.530579
        3.710000      424.622528        3.711498      187.454071      232.715759
        3.712000      525.724548        3.713499      289.997589      232.901031
        3.714000      701.402893        3.715498      461.412689      233.086395
        3.716000      914.274292        3.717499      699.999695      233.271790
        3.718000     1041.849487        3.719498      847.351746      233.457291
        3.720000      884.304382        3.721498      716.082947      233.642853
        3.722000      635.828979        3.723499      469.717865      233.828461
        3.724000      486.441528        3.725498      286.463196      234.014099
        3.726000      407.142456        3.727499      179.540802      234.199829
        3.728000      375.842926        3.729498      120.265350      234.385651
        3.730000      336.308411        3.731498       86.917305      234.571518
        3.732000      302.115448        3.733499       67.395729      234.757446
        3.734000      287.135040        3.735498       55.480919      234.943359
        3.736000      283.249939        3.737499       48.087246      235.129395
        3.738000      282.157867        3.739498       43.703609      235.315475
        3.740000      278.448029        3.741498       41.577473      235.501602
        3.742000      285.806976        3.743499       41.345909      235.687775
        3.744000      297.475098        3.745498       42.884781      235.874023
        3.746000      308.885132        3.747499       46.272026      236.060303
        3.748000      319.456909        3.749498       51.810062      236.246552
        3.750000      344.032776        3.751498       60.111729      236.432907
        3.752000      380.297241        3.753499       72.255981      236.619293
        3.754000      410.710022        3.755498       90.051064      236.805695
        3.756000      468.025299        3.757499      116.441017      236.992188
        3.758000      522.789673        3.759498      156.097275      237.178680
        3.760000      621.297913        3.761498      216.544586      237.365234
        3.762000      690.535767        3.763499      310.537109      237.551788
        3.764000      812.558105        3.765498      461.463379      237.738403
        3.766000     1005.813599        3.767498      712.917847      237.925034
        3.768000     1211.960693        3.769498     1127.735962      238.111725
        3.770000     1446.285645        3.771498     1685.707397      238.298401
        3.772000     1571.569092        3.773499     1998.235596      238.485107
        3.774000     1434.079102        3.775498     1667.962891      238.671783
        3.776000     1194.031128        3.777498     1092.175415      238.858551
        3.778000      948.522217        3.779498      664.261658      239.045288
        3.780000      804.164917        3.781498      411.258575      239.232056
        3.782000      684.654175        3.783499      268.306702      239.418884
        3.784000      596.816772        3.785498      185.779083      239.605682
        3.786000      513.763733        3.787498      135.517181      239.792511
        3.788000      466.268921        3.789498      102.809418      239.979401
        3.790000      401.793091        3.791498       80.169243      240.166229
        3.792000      380.379120        3.793499       64.062004      240.353088
        3.794000      354.413666        3.795498       51.858509      240.539978
        3.796000      304.780121        3.797498       42.596817      240.726837
        3.798000      299.492615        3.799498       35.466404      240.913666
        3.800000      298.294250        3.801498       29.899683      241.100525
        3.802000      283.704956        3.803499       25.494705      241.287415
        3.804000      286.315582        3.805498       21.962933      241.474243
        3.806000      270.249664        3.807498       19.095186      241.661102
        3.808000      266.316589        3.809498       16.740549      241.847961
        3.810000      236.198029        3.811498       14.786735      242.034836
        3.812000      247.663025        3.813498       13.167309      242.221680
        3.814000      233.964264        3.815498       11.786231      242.408508
        3.816000      238.874680        3.817498       10.611007      242.595352
        3.818000      250.470337        3.819498        9.604299      242.782104
        3.820000      244.665665        3.821498        8.736345      242.968887
        3.822000      240.254440        3.823498        8.601961      243.155701
        3.824000      243.262192        3.825498        7.959227      243.342377
        3.826000      230.231522        3.827498        7.398418      243.529144
        3.828000      231.287323        3.829498        6.907389      243.715851
        3.830000      229.120453        3.831498        6.475963      243.902557
        3.832000      224.161514        3.833498        6.095901      244.089233
        3.834000      228.929428        3.835498        5.760356      244.275879
        3.836000      234.029007        3.837498        5.463501      244.462494
        3.838000      228.977997        3.839498        5.200587      244.649094
        3.840000      242.504166        3.841498        4.967485      244.835632
        3.842000      242.268875        3.843498        4.760790      245.022202
        3.844000      239.535797        3.845498        4.577595      245.208618
        3.846000      223.219940        3.847498        4.415362      245.395081
        3.848000      230.034821        3.849498        4.271996      245.581451
        3.850000      227.435410        3.851498        4.145631      245.767822
        3.852000      235.581406        3.853498        4.034713      245.954163
        3.854000      238.564972        3.855498        3.937897      246.140472
        3.856000      224.601181        3.857498        3.853995      246.326721
        3.858000      246.876358        3.859498        3.782024      246.512909
        3.860000      236.048615        3.861498        3.721103      246.699081
        3.862000      241.277802        3.863498        3.670500      246.885193
        3.864000      223.415787        3.865498        3.629587      247.071274
        3.866000      234.518066        3.867498        3.597817      247.257263
        3.868000      220.594757        3.869498        3.574745      247.443161
        3.870000      227.369766        3.871498        3.559990      247.629074
        3.872000      232.995636        3.873498        3.553248      247.814926
        3.874000      246.848953        3.875498        3.554276      248.000641
        3.876000      243.673660        3.877498        3.562891      248.186401
        3.878000      210.402115        3.879498        3.578961      248.372070
        3.880000      234.802414        3.881498        3.602416      248.557648
        3.882000      227.216599        3.883498        3.633228      248.743195
        3.884000      227.507034        3.885498        3.671416      248.928680
        3.886000      236.561356        3.887498        3.717063      249.114075
        3.888000      229.402756        3.889498        3.770279      249.299362
        3.890000      240.204636        3.891498        3.831251      249.484619
        3.892000      235.792542        3.893498        3.900196      249.669830
        3.894000      239.570160        3.895498        3.977381      249.854919
        3.896000      246.917587        3.897498        4.063159      250.039948
        3.898000      250.277374        3.899498        4.157907      250.224915
        3.900000      245.113586        3.901499        4.145470      250.409821
        3.902000      245.213547        3.903499        4.262759      250.594604
        3.904000      245.982071        3.905499        4.390503      250.779358
        3.906000      238.178146        3.907499        4.529437      250.964020
        3.908000      240.200928        3.909498        4.680328      251.148575
        3.910000      260.128540        3.911499        4.844123      251.333054
        3.912000      250.877411        3.913499        5.021840      251.517441
        3.914000      243.805481        3.915498        5.214624      251.701752
        3.916000      254.639252        3.917499        5.423858      251.885971
        3.918000      252.142380        3.919498        5.651006      252.070038
        3.920000      250.002045        3.921499        5.897849      252.254044
        3.922000      241.906036        3.923499        6.166335      252.437988
        3.924000      248.707947        3.925498        6.458686      252.621765
        3.926000      244.277756        3.927499        6.777564      252.805511
        3.928000      239.928909        3.929498        7.125877      252.989151
        3.930000      250.897034        3.931499        7.507159      253.172684
        3.932000      254.718781        3.933499        7.925375      253.356110
        3.934000      252.932770        3.935498        8.385128      253.539459
        3.936000      251.188263        3.937499        8.891988      253.722687
        3.938000      250.951202        3.939498        9.452248      253.905792
        3.940000      254.403076        3.941499       10.073627      254.088806
        3.942000      250.382599        3.943499       10.765081      254.271698
        3.944000      260.282959        3.945498       11.537292      254.454437
        3.946000      237.049759        3.947499       12.403427      254.637115
        3.948000      260.141998        3.949498       13.379001      254.819626
        3.950000      258.063660        3.951499       14.483452      255.002075
        3.952000      254.512177        3.953499       15.740309      255.184402
        3.954000      263.251709        3.955498       17.178738      255.366592
        3.956000      277.535187        3.957499       18.835855      255.548676
        3.958000      284.018646        3.959498       20.757824      255.730652
        3.960000      280.287048        3.961498       23.004696      255.912506
        3.962000      272.018860        3.963499       25.653532      256.094238
        3.964000      288.907776        3.965498       28.545889      256.275757
        3.966000      292.474335        3.967499       32.344078      256.457214
        3.968000      304.674042        3.969498       36.966370      256.638550
        3.970000      315.391113        3.971498       42.674454      256.819733
        3.972000      363.008057        3.973499       49.845802      257.000763
        3.974000      370.765442        3.975498       59.045692      257.181702
        3.976000      389.539825        3.977499       71.146919      257.362488
        3.978000      412.134705        3.979498       87.497292      257.543182
        3.980000      440.887817        3.981498      110.183426      257.723694
        3.982000      477.161682        3.983499      142.370743      257.904053
        3.984000      544.311157        3.985498      188.854736      258.084351
        3.986000      638.788147        3.987499      257.148804      258.264404
        3.988000      756.024536        3.989498      359.782166      258.444336
        3.990000      907.361633        3.991498      519.238159      258.624146
        3.992000     1068.695557        3.993499      774.983093      258.803833
        3.994000     1280.650757        3.995498     1177.593018      258.983276
        3.996000     1513.354248        3.997499     1697.354126      259.162659
        3.998000     1654.895874        3.999498     2009.428101      259.341888
        4.000000     1564.202148        4.001498     1770.311768      259.520874
        4.002000     1273.165283        4.003498     1267.365479      259.699768
        4.004000     1027.299316        4.005498      860.026794      259.878571
        4.006000      862.185608        4.007498      590.128540      260.057098
        4.008000      754.544189        4.009498      408.967163      260.235565
        4.010000      656.448730        4.011498      291.967041      260.413818
        4.012000      597.492920        4.013498      219.934784      260.591980
        4.014000      520.431885        4.015498      175.716965      260.769897
        4.016000      467.767822        4.017498      148.156570      260.947723
        4.018000      430.536041        4.019498      130.966141      261.125336
        4.020000      395.138580        4.021498      120.804428      261.302795
        4.022000      397.392975        4.023498      115.924667      261.480072
        4.024000      369.781281        4.025498      115.457016      261.657166
        4.026000      371.348083        4.027498      119.073341      261.834137
        4.028000      373.282318        4.029498      126.864197      262.010864
        4.030000      376.477844        4.031498      139.349213      262.187531
        4.032000      388.983276        4.033498      157.574158      262.363922
        4.034000      399.455750        4.035498      183.366211      262.540222
        4.036000      423.682373        4.037498      219.678284      262.716248
        4.038000      447.288422        4.039498      271.188049      262.892151
        4.040000      495.683136        4.041498      345.055450      263.067871
        4.042000      596.334229        4.043498      452.074341      263.243347
        4.044000      745.052490        4.045498      608.771301      263.418762
        4.046000      988.634888        4.047498      841.641968      263.593933
        4.048000     1390.648315        4.049498     1196.871094      263.768829
        4.050000     2027.145996        4.051498     1757.299805      263.943665
        4.052000     3011.418945        4.053498     2652.124512      264.118225
        4.054000     4391.939941        4.055498     3958.127686      264.292725
        4.056000     5931.943848        4.057498     5235.856445      264.466888
        4.058000     6383.289551        4.059498     5320.788086      264.640930
        4.060000     4814.504883        4.061498     4084.600830      264.814758
        4.062000     3155.541992        4.063498     2688.142822      264.988403
        4.064000     2071.680176        4.065498     1705.515015      265.161865
        4.066000     1399.290771        4.067498     1106.703735      265.335114
        4.068000      977.084717        4.069498      751.797791      265.508118
        4.070000      731.067505        4.071498      537.434998      265.681030
        4.072000      584.057495        4.073498      402.183075      265.853638
        4.074000      507.835632        4.075498      311.772675      266.026123
        4.076000      439.738098        4.077498      247.865143      266.198303
        4.078000      394.757324        4.079498      200.636368      266.370270
        4.080000      362.427063        4.081498      164.696793      266.542114
        4.082000      338.333099        4.083498      136.844925      266.713745
        4.084000      316.038818        4.085498      115.016289      266.885132
        4.086000      299.978180        4.087498       97.685432      267.056335
        4.088000      301.005280        4.089498       83.776367      267.227325
        4.090000      287.266113        4.091498       72.494537      267.398102
        4.092000      290.028778        4.093498       63.248447      267.568665
        4.094000      274.637878        4.095498       55.588631      267.738983
        4.096000      279.862213        4.097498       49.185005      267.909119
        4.098000      272.168152        4.099498       43.782967      268.078979
        4.100000      272.696045        4.101498       39.189159      268.248596
        4.102000      262.122406        4.103498       35.253918      268.418030
        4.104000      266.787842        4.105498       31.859358      268.587280
        4.106000      257.292389        4.107498       28.914452      268.756287
        4.108000      266.646942        4.109498       26.344393      268.925079
        4.110000      258.665680        4.111498       24.089132      269.093628
        4.112000      264.250244        4.113498       22.101397      269.261963
        4.114000      262.635254        4.115498       20.340647      269.430084
        4.116000      257.582581        4.117498       18.775122      269.597961
        4.118000      258.049866        4.119498       17.377329      269.765533
        4.120000      256.647400        4.121498       16.124702      269.932892
        4.122000      254.224976        4.123497       14.998287      270.100067
        4.124000      259.591278        4.125498       13.981857      270.267029
        4.126000      256.941406        4.127498       13.062328      270.433685
        4.128000      256.919617        4.129498       12.227865      270.600159
        4.130000      252.237473        4.131498       11.468390      270.766388
        4.132000      259.769379        4.133498       10.775734      270.932373
        4.134000      259.618713        4.135498       10.142204      271.098083
        4.136000      260.693756        4.137498        9.561718      271.263611
        4.138000      258.737000        4.139498        9.028563      271.428833
        4.140000      259.522797        4.141498        8.537884      271.593811
        4.142000      243.477554        4.143497        8.085437      271.758514
        4.144000      265.685211        4.145498        7.667392      271.923096
        4.146000      260.323364        4.147498        7.280654      272.087280
        4.148000      241.577866        4.149498        6.922210      272.251282
        4.150000      249.799988        4.151498        6.589410      272.415039
        4.152000      247.754410        4.153498        6.280117      272.578552
        4.154000      256.026672        4.155498        5.992146      272.741821
        4.156000      253.567322        4.157498        5.723812      272.904816
        4.158000      266.901550        4.159498        5.473417      273.067566
        4.160000      250.468735        4.161498        5.239499      273.230042
        4.162000      252.148163        4.163497        5.020751      273.392212
        4.164000      256.112122        4.165498        4.815943      273.554199
        4.166000      261.308533        4.167498        4.624117      273.715851
        4.168000      257.091583        4.169497        4.444261      273.877258
        4.170000      253.363327        4.171498        4.275473      274.038452
        4.172000      255.946655        4.173498        4.117052      274.199341
        4.174000      254.542404        4.175498        3.968215      274.360016
        4.176000      253.203857        4.177498        3.828392      274.520355
        4.178000      254.030182        4.179498        3.696970      274.680450
        4.180000      251.473343        4.181498        3.600881      274.840302
        4.182000      252.615677        4.183497        3.485347      274.999817
        4.184000      253.193695        4.185498        3.376781      275.159149
        4.186000      254.108322        4.187498        3.274849      275.318146
        4.188000      248.300079        4.189497        3.179178      275.476868
        4.190000      247.508545        4.191498        3.089438      275.635345
        4.192000      253.036224        4.193498        3.005394      275.793488
        4.194000      266.158752        4.195498        2.926764      275.951477
        4.196000      253.364273        4.197498        2.853369      276.109070
        4.198000      250.140244        4.199498        2.785008      276.266418
        4.200000      254.824585        4.201498        2.705225      276.423492
        4.202000      251.106506        4.203497        2.646889      276.580292
        4.204000      252.980759        4.205498        2.593179      276.736786
        4.206000      261.976562        4.207498        2.266249      276.893036
        4.208000      258.673889        4.209497        2.228034      277.048920
        4.210000      266.947296        4.211498        2.194120      277.204651
        4.212000      257.232269        4.213498        2.164552      277.359924
        4.214000      252.480209        4.215498        2.139381      277.515076
        4.216000      253.409744        4.217498        2.118721      277.669800
        4.218000      251.334427        4.219498        2.102706      277.824280
        4.220000      255.374756        4.221498        2.091526      277.978455
        4.222000      260.449738        4.223497        2.085421      278.132385
        4.224000      260.023285        4.225498        2.084693      278.286011
        4.226000      256.119690        4.227498        2.089712      278.439301
        4.228000      255.707184        4.229497        2.100929      278.592346
        4.230000      259.415100        4.231498        2.118897      278.745056
        4.232000      254.301102        4.233498        2.144268      278.897491
        4.234000      264.335114        4.235498        2.177852      279.049622
        4.236000      260.915710        4.237498        2.220597      279.201447
        4.238000      260.166809        4.239498        2.273674      279.352905
        4.240000      256.806793        4.241498        2.338497      279.504089
        4.242000      267.738617        4.243497        2.416784      279.655029
        4.244000      267.444366        4.245498        2.510663      279.805634
        4.246000      262.004333        4.247498        2.622677      279.955933
        4.248000      256.803375        4.249497        2.756048      280.105927
        4.250000      265.580444        4.251498        2.914811      280.255615
        4.252000      258.625427        4.253498        3.103914      280.404999
        4.254000      269.889954        4.255498        3.329820      280.554077
        4.256000      256.341766        4.257498        3.600599      280.702820
        4.258000      262.719635        4.259498        3.926922      280.851196
        4.260000      260.284088        4.261497        4.322814      280.999359
        4.262000      276.309265        4.263497        4.807184      281.147156
        4.264000      273.135406        4.265498        5.406329      281.294678
        4.266000      268.217804        4.267498        6.157166      281.441833
        4.268000      258.487793        4.269497        7.114191      281.588684
        4.270000      271.888672        4.271498        8.358697      281.735229
        4.272000      274.851898        4.273498       10.011287      281.881470
        4.274000      276.547333        4.275498       12.252615      282.027374
        4.276000      277.505463        4.277498       15.344216      282.172943
        4.278000      282.133789        4.279498       19.666168      282.318207
        4.280000      277.420929        4.281497       25.774796      282.463104
        4.282000      289.519897        4.283497       34.526222      282.607666
        4.284000      297.236542        4.285498       47.338135      282.752014
        4.286000      306.709381        4.287498       66.644173      282.895935
        4.288000      336.930939        4.289497       96.392448      283.039551
        4.290000      384.756775        4.291498      140.800369      283.182861
        4.292000      455.328522        4.293498      195.444397      283.325836
        4.294000      528.661987        4.295498      230.781738      283.468506
        4.296000      489.303070        4.297498      215.599625      283.610779
        4.298000      402.543396        4.299498      163.804428      283.752777
        4.300000      348.238434        4.301498      111.100655      283.894409
        4.302000      329.458008        4.303498       73.119141      284.035736
        4.304000      317.844757        4.305498       48.967857      284.176697
        4.306000      297.843689        4.307498       34.100765      284.317322
        4.308000      298.026489        4.309498       24.848902      284.457642
        4.310000      297.843750        4.311498       18.889219      284.597595
        4.312000      283.311401        4.313498       14.862260      284.737244
        4.314001      290.235657        4.315498       11.996599      284.876526
        4.316000      287.377411        4.317498        9.867221      285.015442
        4.318000      282.313324        4.319498        8.234865      285.153992
        4.320000      281.084015        4.321498        6.959386      285.292236
        4.322000      271.342529        4.323498        5.951312      285.430115
        4.324000      286.218018        4.325498        5.148276      285.567688
        4.326000      284.996002        4.327498        4.504880      285.704926
        4.328000      271.219238        4.329498        3.986361      285.841797
        4.330000      279.376404        4.331498        3.566408      285.978333
        4.332000      274.283447        4.333498        3.225360      286.114502
        4.334001      277.092133        4.335498        2.948040      286.250336
        4.336000      264.063049        4.337498        2.723252      286.385803
        4.338000      275.006866        4.339498        2.542392      286.520874
        4.340000      273.130859        4.341498        2.399061      286.655701
        4.342000      272.484894        4.343498        2.288526      286.790039
        4.344000      274.823212        4.345498        2.207370      286.924194
        4.346000      283.986359        4.347498        2.153338      287.057861
        4.348000      282.083099        4.349498        2.125082      287.191193
        4.350000      284.199951        4.351498        2.122168      287.324219
        4.352000      276.396576        4.353498        2.145045      287.456848
        4.354001      273.947784        4.355498        2.195096      287.589111
        4.356000      279.838837        4.357498        2.274719      287.721069
        4.358000      284.826660        4.359498        2.387592      287.852600
        4.360000      274.423492        4.361498        2.538960      287.983765
        4.362000      272.219879        4.363498        2.736156      288.114563
        4.364000      271.903412        4.365498        2.989473      288.245117
        4.366000      289.746063        4.367498        3.313226      288.375183
        4.368000      277.555969        4.369498        3.728212      288.504944
        4.370000      281.876129        4.371498        4.295593      288.634338
        4.372000      272.216370        4.373498        4.999660      288.763336
        4.374001      274.918762        4.375498        5.937796      288.891968
        4.376000      281.422729        4.377498        7.207959      289.020264
        4.378000      282.817383        4.379498        8.952204      289.148193
        4.380000      286.620575        4.381498       11.372551      289.275726
        4.382000      297.828339        4.383498       14.759470      289.402863
        4.384000      298.582611        4.385498       19.551012      289.529724
        4.386000      292.164520        4.387498       26.449623      289.656128
        4.388000      304.302856        4.389498       36.656971      289.782135
        4.390000      312.305573        4.391498       52.170631      289.907837
        4.392000      328.295654        4.393498       75.558067      290.033142
        4.394001      332.255463        4.395498      106.803520      290.158081
        4.396000      369.640625        4.397498      134.016113      290.282623
        4.398000      375.051270        4.399498      134.268539      290.406799
        4.400000      359.004089        4.401498      107.055611      290.530640
        4.402000      348.621124        4.403498       74.336433      290.653992
        4.404000      313.299927        4.405498       49.526062      290.777100
        4.406000      300.929443        4.407498       33.375259      290.899719
        4.408000      292.713013        4.409498       23.302118      291.022034
        4.410000      294.401978        4.411498       17.005209      291.143921
        4.412000      298.313507        4.413498       12.965459      291.265442
        4.414001      302.816162        4.415498       10.259731      291.386597
        4.416000      296.191406        4.417498        8.355357      291.507385
        4.418000      293.407379        4.419498        6.950181      291.627686
        4.420000      277.518219        4.421498        5.875271      291.747681
        4.422000      278.529602        4.423498        5.033331      291.867310
        4.424000      269.509552        4.425498        4.364250      291.986511
        4.426000      279.100525        4.427498        3.827915      292.105347
        4.428000      286.622986        4.429498        3.394774      292.223755
        4.430000      283.673615        4.431498        3.042480      292.341858
        4.432000      285.872925        4.433498        2.754061      292.459473
        4.434000      286.525452        4.435498        2.516172      292.576782
        4.436000      274.792755        4.437498        2.318760      292.693604
        4.438000      275.655487        4.439498        2.153934      292.810059
        4.440000      281.522095        4.441498        2.023011      292.926178
        4.442000      294.017914        4.443498        1.906669      293.041870
        4.444000      281.347290        4.445498        1.808407      293.157196
        4.446000      292.351105        4.447498        1.725330      293.272095
        4.448000      285.016663        4.449498        1.655062      293.386658
        4.450000      282.034393        4.451498        1.595700      293.500732
        4.452000      278.846497        4.453498        1.545734      293.614502
        4.454000      281.177338        4.455498        1.503887      293.727844
        4.456000      288.814453        4.457498        1.469151      293.840759
        4.458000      282.908813        4.459498        1.440664      293.953247
        4.460000      281.530334        4.461498        1.417725      294.065369
        4.462000      298.099945        4.463498        1.399747      294.177094
        4.464000      286.916992        4.465498        1.386242      294.288422
        4.466000      286.905182        4.467498        1.376810      294.399353
        4.468000      282.207306        4.469498        1.371109      294.509888
        4.470000      279.442078        4.471498        1.368857      294.619995
        4.472000      291.044006        4.473498        1.369821      294.729736
        4.474000      279.746338        4.475498        1.373810      294.839050
        4.476000      282.329834        4.477498        1.380664      294.947968
        4.478000      289.767731        4.479498        1.390259      295.056488
        4.480000      296.304352        4.481498        1.402497      295.164551
        4.482000      282.501770        4.483498        1.417302      295.272217
        4.484000      292.343903        4.485498        1.434627      295.379517
        4.486000      291.298340        4.487498        1.454432      295.486389
        4.488000      284.417694        4.489498        1.476705      295.592865
        4.490000      289.293610        4.491498        1.501459      295.698914
        4.492000      280.021759        4.493498        1.528699      295.804565
        4.494000      290.452820        4.495498        1.558476      295.909821
        4.496000      291.697388        4.497498        1.590829      296.014648
        4.498000      291.684326        4.499498        1.625830      296.119080
        4.500000      288.440369        4.501498        1.663566      296.223053
        4.502000      280.034851        4.503498        1.704135      296.326599
        4.504000      292.763336        4.505498        1.747667      296.429810
        4.506000      293.803711        4.507498        1.760232      296.532593
        4.508000      301.003021        4.509498        1.800212      296.634949
        4.510000      295.578888        4.511498        1.854469      296.736877
        4.512000      293.032684        4.513498        1.912304      296.838379
        4.514000      292.338135        4.515498        1.973970      296.939514
        4.516000      283.432617        4.517498        2.039691      297.040161
        4.518000      277.889526        4.519498        2.109766      297.140442
        4.520000      305.914307        4.521498        2.184514      297.240295
        4.522000      293.558838        4.523498        2.264293      297.339722
        4.524000      297.561096        4.525498        2.349527      297.438782
        4.526000      296.891815        4.527498        2.440628      297.537323
        4.528000      288.641052        4.529498        2.538128      297.635468
        4.530000      291.981049        4.531498        2.642631      297.733276
        4.532000      299.722778        4.533498        2.754745      297.830566
        4.534000      296.745544        4.535498        2.875271      297.927490
        4.536000      293.910156        4.537498        3.005009      298.023987
        4.538000      298.021362        4.539498        3.144968      298.120056
        4.540000      292.479279        4.541498        3.296284      298.215668
        4.542000      297.717285        4.543498        3.460272      298.310913
        4.544000      290.418518        4.545498        3.638511      298.405701
        4.546000      300.232361        4.547498        3.832721      298.500061
        4.548000      301.311707        4.549498        4.045071      298.593964
        4.550000      306.819763        4.551498        4.278157      298.687500
        4.552000      302.208710        4.553498        4.534915      298.780579
        4.554000      288.613403        4.555498        4.819157      298.873260
        4.556000      295.541168        4.557498        5.135259      298.965454
        4.558000      308.479736        4.559498        5.488868      299.057251
        4.560000      299.778503        4.561498        5.886988      299.148621
        4.562000      304.964874        4.563498        6.338552      299.239563
        4.564000      296.880859        4.565498        6.855340      299.330078
        4.566000      313.224884        4.567498        7.452675      299.420166
        4.568000      299.300476        4.569498        8.152042      299.509827
        4.570000      291.264740        4.571498        8.983717      299.599060
        4.572000      298.401306        4.573498        9.990262      299.687866
        4.574000      297.759308        4.575498       11.233788      299.776215
        4.576000      307.921295        4.577498       12.801318      299.864136
        4.578000      309.697571        4.579498       14.815765      299.951599
        4.580000      307.989319        4.581498       17.446594      300.038635
        4.582000      315.662415        4.583498       20.928740      300.125305
        4.584000      308.126678        4.585498       25.600237      300.211487
        4.586000      327.617096        4.587498       31.973083      300.297241
        4.588000      327.360168        4.589498       40.886211      300.382568
        4.590000      340.350830        4.591498       53.736088      300.467468
        4.592000      354.378723        4.593498       72.619164      300.551941
        4.594000      382.684509        4.595498       99.503517      300.635925
        4.596000      401.487335        4.597498      131.659454      300.719513
        4.598000      428.796112        4.599498      153.857056      300.802612
        4.600000      418.157440        4.601498      147.591705      300.885315
        4.602000      399.851624        4.603498      119.236511      300.967590
        4.604000      369.874420        4.605498       89.245789      301.049408
        4.606000      367.846863        4.607498       67.241295      301.130798
        4.608000      344.229645        4.609498       53.366016      301.211731
        4.610000      338.743561        4.611498       45.375881      301.292267
        4.612000      348.936493        4.613498       41.292034      301.372314
        4.614000      352.051270        4.615498       39.790047      301.451965
        4.616000      329.117554        4.617498       40.056660      301.531158
        4.618000      360.372772        4.619498       41.728531      301.609894
        4.620000      358.495850        4.621498       44.610962      301.688171
        4.622000      395.084534        4.623497       48.713051      301.765991
        4.624000      401.188354        4.625498       54.188007      301.843445
        4.626000      410.252533        4.627498       61.328350      301.920410
        4.628000      420.721985        4.629498       70.606171      301.996948
        4.630000      429.216125        4.631498       82.733673      302.072998
        4.632000      463.571747        4.633498       98.741241      302.148682
        4.634000      502.056030        4.635498      120.113297      302.223877
        4.636000      550.211182        4.637498      148.897049      302.298615
        4.638000      601.581055        4.639498      187.933472      302.372925
        4.640000      664.159607        4.641498      241.190781      302.446777
        4.642000      767.716064        4.643497      314.488617      302.520203
        4.644000      835.971985        4.645498      416.989716      302.593140
        4.646000      956.979004        4.647498      563.734497      302.665710
        4.648000     1093.218628        4.649498      779.238586      302.737732
        4.650000     1293.350830        4.651498     1096.754272      302.809387
        4.652000     1566.671753        4.653498     1531.482422      302.880554
        4.654000     1836.206055        4.655498     1988.153320      302.951294
        4.656000     2042.694458        4.657498     2184.495117      303.021576
        4.658000     1904.685181        4.659498     1936.282959      303.091431
        4.660000     1557.194580        4.661498     1454.949829      303.160797
        4.662000     1263.751221        4.663497     1012.059692      303.229736
        4.664000     1064.810669        4.665498      694.826111      303.298218
        4.666000      905.413269        4.667498      488.112335      303.366272
        4.668000      801.828796        4.669497      358.157776      303.433807
        4.670000      704.478210        4.671498      277.668549      303.500977
        4.672000      668.201477        4.673498      226.669540      303.567657
        4.674000      594.984802        4.675498      189.256531      303.633911
        4.676000      548.492432        4.677498      156.221436      303.699677
        4.678000      519.550659        4.679498      127.104378      303.765015
        4.680000      469.513885        4.681498      103.573456      303.829895
        4.682000      447.306488        4.683497       85.345146      303.894348
        4.684000      426.564880        4.685498       71.316376      303.958313
        4.686000      404.499329        4.687498       60.404922      304.021820
        4.688000      387.001038        4.689497       51.782921      304.084900
        4.690000      373.875458        4.691498       44.858025      304.147522
        4.692000      361.218170        4.693498       39.212917      304.209656
        4.694000      349.789703        4.695498       34.544342      304.271423
        4.696000      343.259918        4.697498       30.638224      304.332642
        4.698000      355.159454        4.699498       27.335632      304.393433
        4.700000      341.955811        4.701498       24.519243      304.453766
        4.702000      348.253143        4.703497       22.099794      304.513702
        4.704000      343.131409        4.705498       20.007387      304.573120
        4.706000      331.711487        4.707498       18.188025      304.632141
        4.708000      317.209473        4.709497       16.597027      304.690613
        4.710000      329.783325        4.711498       15.198318      304.748718
        4.712000      323.714508        4.713498       13.963357      304.806335
        4.714000      321.496918        4.715498       13.041811      304.863495
        4.716000      319.101837        4.717498       12.069036      304.920166
        4.718000      323.120575        4.719498       11.199511      304.976440
        4.720000      322.924438        4.721498       10.419483      305.032227
        4.722000      314.535858        4.723497        9.717407      305.087524
        4.724000      325.738647        4.725498        9.083377      305.142426
        4.726000      312.193756        4.727498        8.509397      305.196838
        4.728000      307.040955        4.729497        7.988230      305.250793
        4.730000      314.066620        4.731498        7.513700      305.304321
        4.732000      314.391724        4.733498        7.080801      305.357361
        4.734000      325.952667        4.735498        6.684803      305.409973
        4.736000      328.322205        4.737498        6.321966      305.462097
        4.738000      327.688080        4.739498        5.988773      305.513733
        4.740000      308.589569        4.741498        5.682230      305.564941
        4.742000      308.248260        4.743497        5.399713      305.615723
        4.744000      316.829865        4.745498        5.138853      305.666016
        4.746000      305.786926        4.747498        4.897738      305.715851
        4.748000      312.332184        4.749497        4.674497      305.765228
        4.750000      311.895050        4.751498        4.467484      305.814148
        4.752000      312.695129        4.753498        4.275375      305.862610
        4.754000      310.738831        4.755498        4.096807      305.910614
        4.756000      314.007965        4.757498        3.930733      305.958160
        4.758000      308.742828        4.759498        3.776093      306.005219
        4.760000      308.864105        4.761497        3.631975      306.051849
        4.762000      316.412872        4.763497        3.497563      306.097992
        4.764000      315.493744        4.765498        3.372090      306.143677
        4.766000      312.958069        4.767498        3.254951      306.188904
        4.768000      312.914734        4.769497        3.145514      306.233704
        4.770000      321.602081        4.771498        3.043216      306.278015
        4.772000      314.880676        4.773498        2.947612      306.321869
        4.774000      314.066925        4.775498        2.858212      306.365295
        4.776000      319.701416        4.777498        2.774654      306.408203
        4.778000      322.378479        4.779498        2.696551      306.450684
        4.780000      325.397919        4.781497        2.623570      306.492676
        4.782000      314.448486        4.783497        2.555408      306.534241
        4.784000      310.067139        4.785498        2.491778      306.575317
        4.786000      314.407806        4.787498        2.432459      306.615967
        4.788000      324.749298        4.789497        2.377212      306.656128
        4.790000      312.275696        4.791498        2.325818      306.695801
        4.792000      317.489685        4.793498        2.278117      306.735046
        4.794000      327.396454        4.795498        2.270786      306.773865
        4.796000      317.259491        4.797498        2.230627      306.812134
        4.798000      324.396362        4.799498        2.193714      306.850037
        4.800000      317.481018        4.801498        2.159919      306.887390
        4.802000      320.194122        4.803498        2.129152      306.924316
        4.804000      318.333618        4.805498        2.101305      306.960815
        4.806000      316.178558        4.807498        2.076312      306.996796
        4.808000      322.870514        4.809498        2.054096      307.032349
        4.810000      326.273834        4.811498        2.034595      307.067444
        4.812000      316.674011        4.813498        2.017772      307.102051
        4.814001      319.180267        4.815498        2.003586      307.136230
        4.816000      311.876556        4.817498        1.992017      307.169891
        4.818000      317.124390        4.819498        1.983049      307.203125
        4.820000      329.695190        4.821498        1.976678      307.235870
        4.822000      322.895630        4.823498        1.972913      307.268188
        4.824000      320.463287        4.825498        1.971774      307.300049
        4.826000      314.098816        4.827498        1.973292      307.331421
        4.828000      323.775360        4.829498        1.977510      307.362305
        4.830000      318.343231        4.831498        1.954804      307.392761
        4.832000      303.901489        4.833498        1.965201      307.422760
        4.834001      315.145233        4.835498        1.978495      307.452301
        4.836000      319.157654        4.837498        1.994780      307.481354
        4.838000      313.151825        4.839498        2.014178      307.509949
        4.840000      319.939758        4.841498        2.036824      307.538086
        4.842000      317.852386        4.843498        2.062876      307.565735
        4.844000      315.084259        4.845498        2.092519      307.592957
        4.846000      321.132385        4.847498        2.125947      307.619690
        4.848000      308.867432        4.849498        2.163397      307.645996
        4.850000      310.713348        4.851498        2.205146      307.671814
        4.852000      321.787659        4.853498        2.251475      307.697205
        4.854001      320.538666        4.855498        2.302749      307.722107
        4.856000      324.431793        4.857498        2.359333      307.746521
        4.858000      316.371887        4.859498        2.421682      307.770508
        4.860000      315.563446        4.861498        2.490302      307.794006
        4.862000      309.522614        4.863498        2.645870      307.817047
        4.864000      319.725800        4.865498        2.730284      307.839630
        4.866000      309.491455        4.867498        2.822992      307.861755
        4.868000      315.524292        4.869498        2.924897      307.883423
        4.870000      318.001434        4.871498        3.037050      307.904602
        4.872000      327.984344        4.873498        3.160588      307.925323
        4.874001      309.922455        4.875498        3.296964      307.945618
        4.876000      311.047791        4.877498        3.447750      307.965424
        4.878000      332.096954        4.879498        3.614913      307.984741
        4.880000      325.328522        4.881498        3.800756      308.003632
        4.882000      326.072998        4.883498        4.008040      308.022064
        4.884000      323.215271        4.885498        4.240155      308.040039
        4.886000      322.255127        4.887498        4.501050      308.057495
        4.888000      318.329712        4.889498        4.795780      308.074554
        4.890000      328.761749        4.891498        5.130668      308.091125
        4.892000      321.195007        4.893498        5.513476      308.107239
        4.894001      324.734863        4.895498        5.954638      308.122894
        4.896000      334.224457        4.897498        6.467513      308.138062
        4.898000      321.926300        4.899498        7.070565      308.152802
        4.900000      328.243439        4.901498        7.789114      308.167053
        4.902000      332.594513        4.903498        8.658424      308.180847
        4.904000      335.645935        4.905498        9.727887      308.194214
        4.906000      327.253784        4.907498       11.064692      308.207062
        4.908000      333.233459        4.909498       12.753518      308.219482
        4.910000      340.313751        4.911498       14.932273      308.231445
        4.912000      346.000702        4.913498       17.376949      308.242920
        4.914001      345.525238        4.915498       21.073195      308.253967
        4.916000      344.768677        4.917498       25.947212      308.264526
        4.918000      362.060150        4.919498       32.474785      308.274658
        4.920000      357.384064        4.921498       41.413704      308.284302
        4.922000      361.720032        4.923498       53.969643      308.293518
        4.924000      376.487701        4.925498       71.854202      308.302246
        4.926000      392.913757        4.927498       96.518417      308.310516
        4.928000      405.985504        4.929498      125.921638      308.318329
        4.930000      423.708466        4.931498      148.913300      308.325684
        4.932000      427.186951        4.933498      149.496613      308.332581
        4.934000      422.519928        4.935498      127.504463      308.338989
        4.936000      403.924988        4.937498       98.823792      308.344971
        4.938000      371.744934        4.939498       75.018341      308.350464
        4.940000      380.424835        4.941498       58.675430      308.355530
        4.942000      378.889099        4.943498       48.596722      308.360107
        4.944000      392.368622        4.945498       43.073570      308.364258
        4.946000      379.722534        4.947498       40.813255      308.367950
        4.948000      399.725220        4.949498       41.020523      308.371155
        4.950000      404.657684        4.951498       43.321304      308.373932
        4.952000      394.776581        4.953498       47.675709      308.376221
        4.954000      403.634796        4.955498       54.329769      308.378082
        4.956000      413.197632        4.957498       63.783089      308.379456
        4.958000      427.945557        4.959498       76.808495      308.380402
        4.960000      454.591797        4.961498       94.510147      308.380859
        4.962000      495.764923        4.963498      118.488907      308.380859
        4.964000      522.114868        4.965498      151.195236      308.380432
        4.966000      569.993042        4.967498      196.514038      308.379547
        4.968000      629.705933        4.969498      260.679504      308.378174
        4.970000      685.078003        4.971498      352.697906      308.376404
        4.972000      773.938049        4.973498      481.056854      308.374115
        4.974000      875.531433        4.975498      638.606934      308.371399
        4.976000      942.762817        4.977498      772.126465      308.368225
        4.978000      952.843445        4.979498      792.279358      308.364563
        4.980000      895.911926        4.981498      679.544556      308.360474
        4.982000      791.327881        4.983498      513.725525      308.355957
        4.984000      681.195068        4.985498      366.379364      308.350952
        4.986000      601.260376        4.987498      258.367645      308.345459
        4.988000      546.876465        4.989498      184.826096      308.339539
        4.990000      498.919464        4.991498      135.894623      308.333191
        4.992000      467.125397        4.993498      103.309052      308.326385
        4.994000      449.514893        4.995498       81.226585      308.319092
        4.996000      425.133820        4.997498       65.826286      308.311401
        4.998000      414.480072        4.999498       54.674664      308.303192
        5.000000      395.382568        5.001498       46.278080      308.294556
        5.002000      387.668915        5.003498       39.737473      308.285461
        5.004000      383.362610        5.005498       34.514202      308.275940
        5.006000      370.085480        5.007498       30.282904      308.265930
        5.008000      363.490967        5.009498       26.831501      308.255524
        5.010000      362.817566        5.011498       24.013678      308.244629
        5.012000      347.930878        5.013498       21.723091      308.233276
        5.014000      354.412842        5.015498       19.876133      308.221466
        5.016000      353.676422        5.017498       18.410578      308.209229
        5.018000      342.944641        5.019498       17.279726      308.196533
        5.020000      343.950684        5.021498       16.453260      308.183350
        5.022000      340.471741        5.023498       15.916865      308.169769
        5.024000      342.446930        5.025498       15.673267      308.155701
        5.026000      336.442444        5.027498       15.744522      308.141235
        5.028000      340.744202        5.029498       16.174753      308.126282
        5.030000      340.131317        5.031498       17.034641      308.110870
        5.032000      337.870300        5.033498       18.425428      308.095032
        5.034000      337.858459        5.035498       20.488148      308.078735
        5.036000      334.056000        5.037498       23.414520      308.061951
        5.038000      359.911102        5.039498       27.477976      308.044769
        5.040000      348.671997        5.041498       33.087528      308.027130
        5.042000      357.756714        5.043498       40.888248      308.009064
        5.044000      371.964722        5.045498       51.912994      307.990540
        5.046000      388.027283        5.047498       67.688324      307.971558
        5.048000      414.336823        5.049498       89.929321      307.952118
        5.050000      427.589569        5.051498      118.553856      307.932251
        5.052000      472.057343        5.053498      146.682129      307.911926
        5.054000      514.028625        5.055498      158.543243      307.891144
        5.056000      494.805359        5.057498      144.348343      307.869934
        5.058000      446.752014        5.059498      114.444473      307.848267
        5.060000      417.828522        5.061498       84.422676      307.826172
        5.062000      385.506744        5.063498       61.138889      307.803619
        5.064000      369.146332        5.065498       44.863811      307.780640
        5.066000      352.934235        5.067498       33.926235      307.757202
        5.068000      354.563232        5.069498       26.643972      307.733337
        5.070000      352.706787        5.071498       21.766607      307.709015
        5.072000      351.806854        5.073498       18.449299      307.684265
        5.074000      335.301117        5.075498       16.141634      307.659058
        5.076000      332.957855        5.077498       14.501367      307.633392
        5.078000      337.313171        5.079498       13.319838      307.607330
        5.080000      328.488861        5.081498       12.474705      307.580811
        5.082000      334.797394        5.083498       11.895839      307.553833
        5.084000      345.480469        5.085498       11.544115      307.526428
        5.086000      343.146423        5.087498       11.399507      307.498535
        5.088000      342.703400        5.089498       11.454505      307.470276
        5.090000      334.205627        5.091498       11.712511      307.441528
        5.092000      326.067871        5.093498       12.400557      307.412354
        5.094000      333.979767        5.095498       13.125272      307.382751
        5.096000      343.299011        5.097498       14.141724      307.352722
        5.098000      355.462646        5.099498       15.519745      307.322266
        5.100000      350.802307        5.101498       17.359953      307.291321
        5.102000      353.459808        5.103498       19.802483      307.259979
        5.104000      355.814484        5.105498       23.037609      307.228149
        5.106000      357.164917        5.107498       27.314306      307.195953
        5.108000      361.697571        5.109498       32.962448      307.163269
        5.110000      372.431458        5.111498       40.424843      307.130157
        5.112000      372.828613        5.113498       50.316433      307.096619
        5.114000      408.019684        5.115498       63.565758      307.062683
        5.116000      430.224426        5.117498       81.615250      307.028259
        5.118000      447.009613        5.119498      106.746727      306.993408
        5.120000      475.784393        5.121498      142.242981      306.958130
        5.122000      505.172211        5.123497      191.462738      306.922424
        5.124000      552.909180        5.125498      253.181610      306.886292
        5.126000      566.306335        5.127498      311.136047      306.849731
        5.128000      562.435730        5.129498      332.223145      306.812744
        5.130000      557.704163        5.131498      299.221558      306.775269
        5.132000      520.024719        5.133498      235.437012      306.737427
        5.134000      471.288757        5.135498      172.281799      306.699097
        5.136000      443.491272        5.137498      123.214417      306.660400
        5.138000      427.372742        5.139498       88.658264      306.621216
        5.140000      405.333801        5.141498       65.187347      306.581665
        5.142000      386.154388        5.143497       49.359646      306.541626
        5.144000      387.741180        5.145498       38.582062      306.501221
        5.146000      374.466217        5.147498       31.082039      306.460327
        5.148000      357.594147        5.149498       25.689823      306.419006
        5.150000      352.686462        5.151498       21.662214      306.377289
        5.152000      342.263550        5.153498       18.540897      306.335144
        5.154000      329.639709        5.155498       16.044020      306.292542
        5.156000      334.890778        5.157498       14.002052      306.249573
        5.158000      341.319580        5.159498       12.307239      306.206116
        5.160000      344.406006        5.161498       10.888154      306.162292
        5.162000      346.702820        5.163497        9.693284      306.117981
        5.164000      332.701263        5.165498        8.682616      306.073273
        5.166000      328.913483        5.167498        7.824553      306.028137
        5.168000      319.880676        5.169497        7.092519      305.982605
        5.170000      323.527710        5.171498        6.464749      305.936615
        5.172000      331.882874        5.173498        5.923835      305.890228
        5.174000      332.016083        5.175498        5.455083      305.843384
        5.176000      328.051453        5.177498        5.046991      305.796173
        5.178000      333.439789        5.179498        4.689908      305.748535
        5.180000      332.483185        5.181498        4.376060      305.700439
        5.182000      317.563477        5.183497        4.099087      305.651917
        5.184000      317.565643        5.185498        3.820982      305.603027
        5.186000      320.642883        5.187498        3.603537      305.553650
        5.188000      329.738708        5.189497        3.409758      305.503906
        5.190000      322.651306        5.191498        3.236581      305.453735
        5.192000      332.204498        5.193498        3.081541      305.403137
        5.194000      328.314148        5.195498        2.942408      305.352112
        5.196000      319.723785        5.197498        2.817416      305.300720
        5.198000      312.498413        5.199498        2.704967      305.248840
        5.200000      319.851837        5.201498        2.603719      305.196625
        5.202000      328.432312        5.203497        2.512521      305.143951
        5.204000      327.986359        5.205498        2.430359      305.090851
        5.206000      327.487061        5.207498        2.356412      305.037354
        5.208000      326.945862        5.209497        2.289913      304.983459
        5.210000      323.830048        5.211498        2.230199      304.929138
        5.212000      315.933228        5.213498        2.176735      304.874390
        5.214000      321.920013        5.215498        2.129000      304.819214
        5.216000      319.125916        5.217498        2.086589      304.763672
        5.218000      319.364441        5.219498        2.049114      304.707703
        5.220000      324.928253        5.221498        2.016250      304.651306
        5.222000      314.139862        5.223497        1.987710      304.594543
        5.224000      336.523407        5.225498        1.963244      304.537292
        5.226000      327.605408        5.227498        1.942649      304.479736
        5.228000      319.207977        5.229497        1.925735      304.421692
        5.230000      318.299774        5.231498        1.912344      304.363251
        5.232000      322.243713        5.233498        1.902349      304.304443
        5.234000      322.861481        5.235498        1.895638      304.245178
        5.236000      326.916962        5.237498        2.869676      304.185547
        5.238000      319.514496        5.239498        2.876445      304.125488
        5.240000      309.639435        5.241498        2.886366      304.065033
        5.242000      311.110687        5.243497        2.727503      304.004211
        5.244000      328.353638        5.245498        2.746629      303.942902
        5.246000      314.411682        5.247498        2.768782      303.881256
        5.248000      321.269958        5.249497        2.793987      303.819183
        5.250000      317.740509        5.251498        2.822284      303.756714
        5.252000      321.532013        5.253498        2.853710      303.693848
        5.254000      316.878754        5.255498        2.888348      303.630554
        5.256000      310.504303        5.257498        2.926262      303.566864
        5.258000      314.565308        5.259498        2.967560      303.502808
        5.260000      321.312134        5.261497        3.012360      303.438354
        5.262000      310.813324        5.263497        3.060796      303.373474
        5.264000      322.351685        5.265498        3.113039      303.308167
        5.266000      318.151489        5.267498        3.169240      303.242493
        5.268000      322.083740        5.269497        3.229607      303.176453
        5.270000      315.398376        5.271498        3.294385      303.109985
        5.272000      315.955780        5.273498        3.363790      303.043152
        5.274000      313.769440        5.275498        3.438137      302.975830
        5.276000      310.133484        5.277498        3.517702      302.908203
        5.278000      327.131348        5.279498        3.602849      302.840149
        5.280000      328.487213        5.281497        3.693966      302.771729
        5.282000      328.713348        5.283497        3.791483      302.702911
        5.284000      317.374176        5.285498        3.895906      302.633667
        5.286000      317.833801        5.287498        4.007718      302.564087
        5.288000      306.856995        5.289497        4.127541      302.494080
        5.290000      323.852692        5.291498        4.256070      302.423676
        5.292000      316.225616        5.293498        4.393987      302.352875
        5.294000      314.082275        5.295498        4.542192      302.281677
        5.296000      326.278564        5.297498        4.701546      302.210114
        5.298000      324.185516        5.299498        4.873134      302.138184
        5.300000      326.683533        5.301498        5.058182      302.065826
        5.302000      320.485321        5.303498        5.257936      301.993103
        5.304000      318.436676        5.305498        5.585426      301.919983
        5.306000      316.800507        5.307498        5.846319      301.846497
        5.308000      321.197571        5.309498        6.102350      301.772583
        5.310000      320.763092        5.311498        6.380632      301.698334
        5.312000      319.041565        5.313498        6.683576      301.623657
        5.314001      314.573761        5.315498        6.977467      301.548645
        5.316000      319.888489        5.317498        7.339716      301.473206
        5.318000      321.586182        5.319498        7.736851      301.397400
        5.320000      324.850220        5.321498        8.173386      301.321228
        5.322000      320.985260        5.323498        8.654590      301.244690
        5.324000      324.611938        5.325498        9.186764      301.167725
        5.326000      319.848114        5.327498        9.776907      301.090454
        5.328000      317.611206        5.329498       10.433731      301.012726
        5.330000      321.038940        5.331498       11.167621      300.934631
        5.332000      327.290100        5.333498       11.990445      300.856171
        5.334001      330.070831        5.335498       12.917307      300.777344
        5.336000      332.113892        5.337498       13.965631      300.698120
        5.338000      336.164001        5.339498       15.157541      300.618530
        5.340000      317.687531        5.341498       16.520231      300.538574
        5.342000      335.331177        5.343498       18.087982      300.458252
        5.344000      324.278137        5.345498       19.905203      300.377533
        5.346000      344.318207        5.347498       22.028469      300.296448
        5.348000      347.256653        5.349498       24.534575      300.214996
        5.350000      348.228485        5.351498       27.527393      300.133118
        5.352000      348.968414        5.353498       31.145744      300.050964
        5.354001      358.891388        5.355498       35.582012      299.968384
        5.356000      365.486176        5.357498       41.090878      299.885437
        5.358000      369.646942        5.359498       48.013809      299.802124
        5.360000      388.386108        5.361498       56.794216      299.718475
        5.362000      391.141418        5.363498       68.000465      299.634430
        5.364000      408.746765        5.365498       82.361359      299.549988
        5.366000      431.332855        5.367498      100.808838      299.465210
        5.368000      460.073608        5.369498      124.611122      299.380066
        5.370000      506.917053        5.371498      155.585236      299.294556
        5.372000      528.186829        5.373498      196.450058      299.208679
        5.374001      574.656311        5.375498      251.460434      299.122437
        5.376000      625.562195        5.377498      326.927521      299.035828
        5.378000      675.868164        5.379498      431.005798      298.948853
        5.380000      774.252991        5.381498      569.382690      298.861542
        5.382000      872.199890        5.383498      730.973511      298.773865
        5.384000      976.390747        5.385498      865.528625      298.685791
        5.386000     1001.154175        5.387498      895.422546      298.597412
        5.388000      946.861938        5.389498      796.880249      298.508636
        5.390000      826.280518        5.391498      631.770874      298.419495
        5.392000      716.403564        5.393498      470.486877      298.330017
        5.394001      631.856384        5.395498      342.955261      298.240173
        5.396000      553.060730        5.397498      250.841660      298.149963
        5.398000      525.110474        5.399498      186.777283      298.059448
        5.400000      479.726654        5.401498      142.752563      297.968506
        5.402000      459.266174        5.403498      112.197540      297.877258
        5.404000      429.929291        5.405498       90.699226      297.785645
        5.406000      407.289734        5.407498       75.184700      297.693665
        5.408000      398.526428        5.409498       63.608738      297.601318
        5.410000      393.247864        5.411499       54.664673      297.508667
        5.412000      374.131012        5.413498       47.530018      297.415619
        5.414001      361.965210        5.415499       41.689880      297.322235
        5.416000      352.576416        5.417499       36.827259      297.228516
        5.418000      348.386139        5.419498       32.733238      297.134460
        5.420000      354.571960        5.421498       29.264334      297.040039
        5.422000      340.688385        5.423498       26.365250      296.945251
        5.424000      340.250153        5.425498       23.847713      296.850159
        5.426000      328.418488        5.427498       21.693811      296.754700
        5.428000      335.435089        5.429498       19.844278      296.658875
        5.430000      326.832733        5.431499       18.249729      296.562714
        5.432000      330.843292        5.433498       16.870081      296.466248
        5.434000      329.384064        5.435499       15.670850      296.369385
        5.436000      320.176514        5.437499       14.624728      296.272217
        5.438000      330.177124        5.439498       13.708437      296.174683
        5.440000      308.434662        5.441498       12.903030      296.076843
        5.442000      320.223053        5.443498       12.192831      295.978638
        5.444000      321.541718        5.445498       11.564670      295.880096
        5.446000      317.587494        5.447498       11.110405      295.781189
        5.448000      317.988098        5.449498       10.617397      295.682007
        5.450000      309.801117        5.451499       10.178809      295.582458
        5.452000      318.104584        5.453498        9.788332      295.482544
        5.454000      314.632751        5.455499        9.440238      295.382294
        5.456000      318.157288        5.457499        9.129956      295.281738
        5.458000      312.840149        5.459498        8.853336      295.180878
        5.460000      323.077454        5.461498        8.606888      295.079651
        5.462000      313.925262        5.463498        8.387600      294.978088
        5.464000      315.481873        5.465498        8.192817      294.876160
        5.466000      324.307220        5.467498        8.020372      294.773987
        5.468000      319.114899        5.469498        7.868250      294.671387
        5.470000      311.519135        5.471498        7.734713      294.568542
        5.472000      306.237488        5.473498        7.618336      294.465302
        5.474000      312.502991        5.475499        7.546890      294.361755
        5.476000      324.608734        5.477499        7.461486      294.257874
        5.478000      328.101624        5.479498        7.389814      294.153687
        5.480000      316.447205        5.481498        7.331873      294.049194
        5.482000      324.804657        5.483498        7.367990      293.944336
        5.484000      309.990082        5.485498        7.334103      293.839142
        5.486000      307.179474        5.487498        7.311248      293.733643
        5.488000      309.984497        5.489498        7.298970      293.627869
        5.490000      310.076721        5.491498        7.296906      293.521667
        5.492000      310.751251        5.493498        7.304766      293.415222
        5.494000      326.138702        5.495499        7.322333      293.308411
        5.496000      307.295898        5.497499        7.349449      293.201324
        5.498000      309.007782        5.499498        7.406687      293.093872
        5.500000      304.658569        5.501498        7.453004      292.986176
        5.502000      314.133301        5.503498        7.508803      292.878113
        5.504000      307.225372        5.505498        7.574203      292.769714
        5.506000      316.776947        5.507498        7.649342      292.661011
        5.508000      320.889099        5.509498        7.734471      292.552032
        5.510000      318.769012        5.511498        7.829923      292.442688
        5.512000      322.433411        5.513498        7.936039      292.333069
        5.514000      302.811981        5.515499        8.053342      292.223083
        5.516000      306.265289        5.517498        8.182337      292.112854
        5.518000      308.903778        5.519498        8.323713      292.002258
        5.520000      309.329407        5.521498        8.478247      291.891357
        5.522000      321.681641        5.523498        8.646840      291.780212
        5.524000      321.583221        5.525498        8.830588      291.668671
        5.526000      320.869568        5.527498        9.667375      291.556885
        5.528000      313.583099        5.529498        9.892751      291.444763
        5.530000      315.249481        5.531498       10.137664      291.332336
        5.532000      313.678497        5.533498       10.403872      291.219604
        5.534000      307.465668        5.535499       10.693687      291.106537
        5.536000      312.819305        5.537498       11.009499      290.993164
        5.538000      325.905762        5.539498       11.354321      290.879578
        5.540000      322.326721        5.541498       11.731596      290.765625
        5.542000      320.842560        5.543498       12.145370      290.651367
        5.544000      321.066833        5.545498       12.600517      290.536804
        5.546000      326.896027        5.547498       13.102460      290.421967
        5.548000      305.763428        5.549498       13.658019      290.306793
        5.550000      312.438293        5.551498       14.275392      290.191345
        5.552000      329.231720        5.553498       14.964025      290.075562
        5.554000      314.640869        5.555499       15.736135      289.959534
        5.556000      324.008087        5.557498       16.606043      289.843201
        5.558000      323.012329        5.559498       17.592356      289.726532
        5.560000      323.298889        5.561498       18.718575      289.609619
        5.562000      324.895325        5.563498       20.015205      289.492371
        5.564000      319.229492        5.565498       21.522799      289.374878
        5.566000      315.120453        5.567498       23.294161      289.257050
        5.568000      324.790070        5.569498       25.401241      289.138977
        5.570000      340.429352        5.571498       27.940395      289.020538
        5.572000      324.961090        5.573498       31.037075      288.901855
        5.574000      328.829834        5.575499       34.858097      288.782837
        5.576000      339.698639        5.577498       39.613785      288.663574
        5.578000      333.911835        5.579498       45.573376      288.544037
        5.580000      344.260712        5.581498       53.074860      288.424225
        5.582000      357.116821        5.583498       62.548420      288.304077
        5.584000      365.561707        5.585498       74.562744      288.183655
        5.586000      384.398621        5.587498       89.893448      288.062988
        5.588000      393.881348        5.589498      109.678207      287.941956
        5.590000      408.589417        5.591498      135.620941      287.820709
        5.592000      446.965698        5.593498      170.195450      287.699158
        5.594000      499.118683        5.595499      216.683090      287.577332
        5.596000      564.478516        5.597498      278.081421      287.455200
        5.598000      656.536011        5.599498      353.792114      287.332855
        5.600000      774.274292        5.601498      433.682007      287.210205
        5.602000      871.643127        5.603498      494.224701      287.087280
        5.604000      895.031006        5.605498      505.982697      286.963989
        5.606000      854.510986        5.607498      458.579987      286.840515
        5.608000      711.524414        5.609498      375.510803      286.716736
        5.610000      570.537231        5.611498      289.554108      286.592712
        5.612000      500.084320        5.613498      218.417099      286.468384
        5.614000      455.125336        5.615499      165.300568      286.343750
        5.616000      425.079437        5.617498      127.435181      286.218872
        5.618000      391.081787        5.619498      100.908325      286.093811
        5.620000      366.566895        5.621498       82.373383      285.968384
        5.622000      349.871857        5.623498       69.323647      285.842682
        5.624000      358.246124        5.625498       59.984016      285.716736
        5.626000      343.300690        5.627498       53.145760      285.590515
        5.628000      338.768036        5.629498       47.998825      285.464050
        5.630000      327.162323        5.631498       44.018059      285.337280
        5.632000      339.617859        5.633498       40.871696      285.210266
        5.634000      337.970978        5.635499       38.347893      285.082947
        5.636000      343.744934        5.637498       36.314098      284.955444
        5.638000      343.997772        5.639498       34.681519      284.827606
        5.640000      327.788666        5.641498       33.388607      284.699585
        5.642000      337.264954        5.643498       32.389481      284.571228
        5.644000      333.787323        5.645498       31.648026      284.442627
        5.646000      320.945160        5.647498       31.135714      284.313782
        5.648000      328.062256        5.649498       30.829203      284.184662
        5.650000      335.440002        5.651498       30.710516      284.055267
        5.652000      331.558502        5.653498       30.766470      283.925690
        5.654000      340.494720        5.655499       30.988369      283.795776
        5.656000      322.350067        5.657498       31.371748      283.665649
        5.658000      327.625916        5.659498       31.916645      283.535278
        5.660000      331.536194        5.661498       32.627602      283.404602
        5.662000      334.992798        5.663498       33.514191      283.273743
        5.664000      335.470703        5.665498       34.592201      283.142517
        5.666000      332.380035        5.667498       35.883976      283.011169
        5.668000      330.675385        5.669498       37.422115      282.879517
        5.670000      329.101898        5.671498       39.251865      282.747589
        5.672000      342.235504        5.673498       41.433529      282.615417
        5.674000      348.072510        5.675498       44.050396      282.483032
        5.676000      341.976135        5.677498       47.210102      282.350342
        5.678000      343.950409        5.679498       51.054577      282.217499
        5.680000      336.302826        5.681498       55.553288      282.084351
        5.682000      354.656799        5.683498       61.356453      281.950958
        5.684000      359.168579        5.685498       68.533150      281.817322
        5.686000      360.980927        5.687498       77.433296      281.683441
        5.688000      362.787781        5.689498       88.516434      281.549377
        5.690000      371.476929        5.691498      102.410515      281.415009
        5.692000      393.726227        5.693498      120.008026      281.280396
        5.694000      402.974762        5.695498      142.662430      281.145569
        5.696000      435.575714        5.697498      172.376205      281.010468
        5.698000      475.765778        5.699498      211.989975      280.875183
        5.700000      535.614441        5.701498      264.785522      280.739655
        5.702000      622.187500        5.703498      332.321594      280.603882
        5.704000      760.518799        5.705498      408.560394      280.467834
        5.706000      915.895508        5.707498      472.203674      280.331543
        5.708000      955.528564        5.709498      492.934845      280.195129
        5.710000      825.060791        5.711498      460.667908      280.058350
        5.712000      686.342407        5.713498      398.381622      279.921448
        5.714000      601.348389        5.715498      335.908051      279.784210
        5.716000      562.470947        5.717498      289.370697      279.646820
        5.718000      520.203735        5.719498      262.883392      279.509155
        5.720000      530.300415        5.721498      255.541672      279.371307
        5.722000      564.356750        5.723498      264.165344      279.233215
        5.724000      611.151367        5.725498      281.686462      279.094849
        5.726000      694.632935        5.727498      294.970978      278.956360
        5.728000      722.089661        5.729498      290.675995      278.817566
        5.730000      640.898499        5.731498      267.965637      278.678558
        5.732000      559.286377        5.733498      238.292847      278.539307
        5.734000      524.496765        5.735498      212.622971      278.399841
        5.736000      493.433472        5.737498      195.724503      278.260193
        5.738000      482.039062        5.739498      188.283737      278.120331
        5.740000      480.884613        5.741498      189.801956      277.980225
        5.742000      508.316833        5.743498      200.053040      277.839935
        5.744000      523.960571        5.745498      219.662521      277.699341
        5.746000      567.859497        5.747498      250.216721      277.558624
        5.748000      603.271179        5.749498      293.764282      277.417633
        5.750000      641.698181        5.751498      350.541626      277.276428
        5.752000      695.808228        5.753498      413.442902      277.135010
        5.754000      721.669556        5.755498      462.379181      276.993408
        5.756000      741.480530        5.757498      472.225006      276.851562
        5.758000      704.686523        5.759498      438.096130      276.709503
        5.760000      664.825500        5.761498      381.239349      276.567261
        5.762000      625.768188        5.763498      325.549103      276.424805
        5.764000      605.659119        5.765498      282.718597      276.282104
        5.766000      597.042725        5.767498      254.959015      276.139221
        5.768000      593.051453        5.769498      240.852875      275.996155
        5.770000      573.759644        5.771498      238.558594      275.852814
        5.772000      589.118530        5.773498      246.722153      275.709351
        5.774000      601.922180        5.775498      264.104797      275.565582
        5.776000      616.149109        5.777498      288.112244      275.421692
        5.778000      630.208557        5.779498      313.235901      275.277557
        5.780000      645.532227        5.781498      333.051147      275.133301
        5.782000      702.660156        5.783498      346.908844      274.988770
        5.784000      707.500305        5.785498      361.826294      274.844055
        5.786000      714.704651        5.787498      386.180420      274.699097
        5.788000      740.347839        5.789498      424.305786      274.553955
        5.790000      759.165466        5.791498      473.235321      274.408661
        5.792000      747.781250        5.793498      519.144836      274.263123
        5.794000      780.499023        5.795498      541.534668      274.117401
        5.796000      780.653809        5.797498      531.891052      273.971497
        5.798000      757.497864        5.799498      504.077789      273.825439
        5.800000      756.522644        5.801498      477.462128      273.679077
        5.802000      748.307617        5.803498      462.849945      273.532623
        5.804000      741.665405        5.805499      460.193237      273.385895
        5.806000      750.833008        5.807498      463.780762      273.239044
        5.808000      771.769653        5.809498      469.150177      273.091980
        5.810000      779.511841        5.811499      477.442169      272.944702
        5.812000      786.329163        5.813498      492.827332      272.797272
        5.814001      817.142700        5.815499      518.462219      272.649628
        5.816000      844.196655        5.817499      555.982605      272.501831
        5.818000      876.201294        5.819499      606.675720      272.353851
        5.820000      937.705200        5.821498      672.339294      272.205658
        5.822000     1007.004700        5.823498      755.721191      272.057312
        5.824000     1135.977295        5.825499      860.766602      271.908691
        5.826000     1299.360474        5.827498      992.666382      271.760010
        5.828000     1504.682129        5.829498     1158.155884      271.611084
        5.830000     1708.697266        5.831499     1365.686646      271.461975
        5.832000     1894.390259        5.833498     1625.626709      271.312683
        5.834001     2212.719482        5.835499     1951.412598      271.163239
        5.836000     2625.732910        5.837499     2360.552490      271.013611
        5.838000     3157.431396        5.839499     2877.881592      270.863770
        5.840000     3930.310059        5.841498     3539.797852      270.713837
        5.842000     5020.578613        5.843498     4400.812500      270.563660
        5.844000     6515.924316        5.845499     5540.677246      270.413330
        5.846000     8100.110840        5.847498     7062.723145      270.262817
        5.848000     9807.963867        5.849498     9063.700195      270.112152
        5.850000    11838.506836        5.851499    11518.183594      269.961243
        5.852000    14204.490234        5.853498    14037.680664      269.810242
        5.854001    16222.875977        5.855499    15715.163086      269.658997
        5.856000    17022.765625        5.857499    15619.177734      269.507690
        5.858000    15547.117188        5.859499    13772.369141      269.356140
        5.860000    12268.082031        5.861498    11115.233398      269.204468
        5.862000     9116.515625        5.863498     8542.520508      269.052612
        5.864000     6787.148926        5.865499     6448.605469      268.900574
        5.866000     5159.432129        5.867498     4879.018555      268.748352
        5.868000     4038.523438        5.869498     3746.250244      268.595978
        5.870000     3222.885498        5.871499     2942.691162      268.443451
        5.872000     2667.710693        5.873498     2377.101562      268.290771
        5.874001     2300.400879        5.875499     1979.777954      268.137878
        5.876000     1977.839478        5.877499     1701.149536      267.984863
        5.878000     1736.623413        5.879498     1506.809326      267.831726
        5.880000     1559.622314        5.881498     1374.088257      267.678436
        5.882000     1429.321899        5.883498     1288.876465      267.524963
        5.884000     1353.739380        5.885499     1243.328735      267.371277
        5.886000     1350.600708        5.887498     1234.375610      267.217529
        5.888000     1375.436279        5.889498     1262.900269      267.063568
        5.890000     1486.206177        5.891499     1333.847290      266.909454
        5.892000     1590.390991        5.893498     1456.817383      266.755188
        5.894001     1770.736450        5.895499     1647.182617      266.600769
        5.896000     2028.779785        5.897499     1925.018188      266.446167
        5.898000     2386.748047        5.899498     2307.715820      266.291504
        5.900000     2788.137207        5.901498     2784.048096      266.136627
        5.902000     3264.685547        5.903498     3265.092041      265.981628
        5.904000     3607.386719        5.905499     3559.434082      265.826477
        5.906000     3525.691162        5.907498     3486.455811      265.671143
        5.908000     3148.496094        5.909498     3067.251953      265.515717
        5.910000     2582.280273        5.911499     2496.582764      265.360046
        5.912000     2079.535156        5.913498     1950.970703      265.204346
        5.914001     1685.106201        5.915499     1505.755127      265.048401
        5.916000     1403.340332        5.917499     1168.447998      264.892426
        5.918000     1174.702759        5.919498      920.846130      264.736237
        5.920000     1002.266113        5.921498      740.985168      264.579956
        5.922000      869.307922        5.923498      610.072937      264.423523
        5.924000      785.035706        5.925498      513.710327      264.266907
        5.926000      700.755371        5.927498      441.467468      264.110168
        5.928000      647.022522        5.929498      385.913025      263.953339
        5.930000      595.183899        5.931499      341.929657      263.796265
        5.932000      568.397034        5.933498      306.095184      263.639160
        5.934000      515.895630        5.935499      276.118652      263.481812
        5.936000      491.994751        5.937499      250.533051      263.324463
        5.938000      456.149811        5.939498      228.364517      263.166901
        5.940000      440.364441        5.941498      208.967789      263.009216
        5.942000      428.153534        5.943498      191.890717      262.851440
        5.944000      418.906677        5.945498      176.791519      262.693481
        5.946000      417.823059        5.947498      163.519745      262.535431
        5.948000      399.559784        5.949498      151.621307      262.377197
        5.950000      389.228546        5.951499      141.010208      262.218903
        5.952000      369.469330        5.953498      131.522293      262.060425
        5.954000      378.315735        5.955499      123.006287      261.901855
        5.956000      367.534973        5.957499      115.339523      261.743134
        5.958000      360.372070        5.959498      108.411163      261.584351
        5.960000      354.029572        5.961498      102.128265      261.425385
        5.962000      348.311768        5.963498       96.411530      261.266357
        5.964000      350.320648        5.965498       91.192146      261.107117
        5.966000      342.961517        5.967498       86.414742      260.947815
        5.968000      339.226990        5.969498       82.028526      260.788391
        5.970000      333.870483        5.971498       77.989929      260.628815
        5.972000      334.678345        5.973498       74.264076      260.469116
        5.974000      326.180817        5.975499       70.817276      260.309326
        5.976000      323.501923        5.977499       67.623360      260.149414
        5.978000      319.280884        5.979498       64.657181      259.989380
        5.980000      326.217590        5.981498       61.897423      259.829285
        5.982000      332.849335        5.983498       59.325302      259.669006
        5.984000      307.614563        5.985498       56.923656      259.508636
        5.986000      304.202545        5.987498       54.678932      259.348145
        5.988000      320.161530        5.989498       52.577442      259.187592
        5.990000      312.396118        5.991498       50.607048      259.026855
        5.992000      312.307373        5.993498       48.815498      258.866089
        5.994000      311.395111        5.995499       47.078827      258.705109
        5.996000      304.588898        5.997499       45.445942      258.544128
        5.998000      304.305542        5.999498       43.908871      258.382965
        6.000000      297.378632        6.001498       42.460785      258.221771
        6.002000      303.175568        6.003498       41.095509      258.060425
        6.004000      301.830109        6.005498       39.807167      257.898956
        6.006000      296.730804        6.007498       38.591324      257.737396
        6.008000      297.196106        6.009498       37.443066      257.575745
        6.010000      297.309387        6.011498       36.357986      257.413971
        6.012000      289.555664        6.013498       35.332806      257.252106
        6.014000      292.911987        6.015499       34.401230      257.090149
        6.016000      292.869598        6.017498       33.370785      256.928101
        6.018000      280.327698        6.019498       32.507294      256.765930
        6.020000      295.319061        6.021498       31.691414      256.603699
        6.022000      300.314453        6.023498       30.920816      256.441406
        6.024000      291.496063        6.025498       30.193239      256.278870
        6.026000      286.538635        6.027498       29.601507      256.116364
        6.028000      287.084991        6.029498       28.956139      255.953735
        6.030000      280.706116        6.031498       28.348677      255.791016
        6.032000      288.057770        6.033498       27.778067      255.628174
        6.034000      277.523773        6.035499       27.191942      255.465256
        6.036000      291.962189        6.037498       26.692059      255.302246
        6.038000      291.186218        6.039498       26.225756      255.139191
        6.040000      283.524536        6.041498       25.792311      254.976013
        6.042000      287.319916        6.043498       25.391151      254.812714
        6.044000      281.572571        6.045498       25.021769      254.649338
        6.046000      280.701080        6.047498       24.684078      254.485901
        6.048000      264.841156        6.049498       24.377871      254.322418
        6.050000      272.376007        6.051498       24.103136      254.158737
        6.052000      271.762329        6.053498       23.860241      253.995087
        6.054000      282.873444        6.055499       23.649456      253.831268
        6.056000      287.069916        6.057498       23.471493      253.667435
        6.058000      277.364655        6.059498       23.327106      253.503479
        6.060000      283.707092        6.061498       23.217333      253.339493
        6.062000      275.792450        6.063498       23.143475      253.175385
        6.064000      278.234711        6.065498       23.107107      253.011200
        6.066000      271.173950        6.067498       23.008892      252.846924
        6.068000      281.866333        6.069498       23.055048      252.682571
        6.070000      267.519409        6.071498       23.145527      252.518173
        6.072000      281.231384        6.073498       23.283434      252.353714
        6.074000      274.339111        6.075499       23.472527      252.189102
        6.076000      275.769653        6.077498       23.717033      252.024506
        6.078000      282.616333        6.079498       24.022064      251.859802
        6.080000      270.767181        6.081498       24.393551      251.695007
        6.082000      271.149902        6.083498       24.838470      251.530182
        6.084000      275.944672        6.085498       25.365187      251.365204
        6.086000      278.800781        6.087498       25.983173      251.200272
        6.088000      271.249786        6.089498       26.675726      251.035202
        6.090000      273.819000        6.091498       27.513277      250.870071
        6.092000      288.380798        6.093498       28.485044      250.704865
        6.094000      288.116425        6.095499       29.611084      250.539612
        6.096000      279.510284        6.097498       30.916056      250.374268
        6.098000      279.229797        6.099498       32.431652      250.208923
        6.100000      283.776917        6.101498       34.197567      250.043457
        6.102000      278.705231        6.103498       36.264412      249.877930
        6.104000      291.033173        6.105498       38.697903      249.712357
        6.106000      297.491058        6.107498       41.498596      249.546692
        6.108000      296.863464        6.109498       44.941273      249.381042
        6.110000      309.929535        6.111498       49.083183      249.215302
        6.112000      313.557709        6.113498       54.100868      249.049469
        6.114000      312.438904        6.115499       60.222839      248.883591
        6.116000      331.577606        6.117498       67.709160      248.717651
        6.118000      338.268188        6.119498       76.954193      248.551666
        6.120000      348.114136        6.121498       88.373474      248.385666
        6.122000      373.542938        6.123498      102.509796      248.219574
        6.124000      396.168213        6.125498      120.052925      248.053421
        6.126000      417.329742        6.127498      141.876556      247.887207
        6.128000      456.021423        6.129498      169.134109      247.720993
        6.130000      470.670349        6.131498      203.328888      247.554642
        6.132000      519.020508        6.133498      246.159134      247.388336
        6.134000      576.784546        6.135499      299.435577      247.221878
        6.136000      653.561646        6.137498      364.672272      247.055466
        6.138000      712.834717        6.139498      443.918457      246.888977
        6.140000      763.287048        6.141498      541.214844      246.722412
        6.142000      834.568970        6.143498      660.154541      246.555862
        6.144000      919.720398        6.145498      793.134155      246.389175
        6.146000     1014.332825        6.147498      908.064392      246.222549
        6.148000     1067.963989        6.149498      954.031738      246.055817
        6.150000     1062.991211        6.151498      901.381042      245.889038
        6.152000      963.340576        6.153498      773.748718      245.722244
        6.154000      814.614563        6.155499      621.902100      245.555389
        6.156000      691.017273        6.157498      483.002258      245.388489
        6.158000      603.584961        6.159498      370.954498      245.221603
        6.160000      538.419495        6.161498      285.945282      245.054642
        6.162000      483.552643        6.163498      223.285095      244.887680
        6.164000      464.300812        6.165498      177.609985      244.720581
        6.166000      421.597595        6.167498      144.384857      244.553543
        6.168000      390.146393        6.169498      120.057213      244.386444
        6.170000      363.863770        6.171498      102.000877      244.219299
        6.172000      341.872284        6.173498       88.336159      244.052094
        6.174000      324.003326        6.175498       77.728889      243.884888
        6.176000      315.566803        6.177498       69.273262      243.717651
        6.178000      295.920563        6.179498       62.355499      243.550369
        6.180000      299.722504        6.181498       56.573807      243.383118
        6.182000      284.845062        6.183498       51.666805      243.215775
        6.184000      283.524048        6.185498       47.462936      243.048401
        6.186000      275.822693        6.187498       43.850159      242.881012
        6.188000      277.802887        6.189498       40.747761      242.713638
        6.190000      273.441467        6.191498       38.096657      242.546158
        6.192000      274.436096        6.193498       35.853210      242.378723
        6.194000      267.425873        6.195498       33.982834      242.211182
        6.196000      268.777679        6.197498       32.456802      242.043701
        6.198000      268.019287        6.199498       31.257280      241.876144
        6.200000      264.194794        6.201498       30.373732      241.708649
        6.202000      256.378937        6.203498       29.805058      241.541061
        6.204000      264.392365        6.205498       29.561975      241.373459
        6.206000      262.241730        6.207498       29.671249      241.205826
        6.208000      262.260681        6.209498       30.181664      241.038193
        6.210000      271.403778        6.211498       31.173050      240.870514
        6.212000      270.095795        6.213498       32.763214      240.702850
        6.214000      264.503693        6.215498       35.107758      240.535141
        6.216000      271.499146        6.217498       38.357140      240.367432
        6.218000      277.641113        6.219498       42.525654      240.199753
        6.220000      280.587677        6.221498       47.208801      240.032013
        6.222000      292.464478        6.223498       51.318737      239.864319
        6.224000      306.679657        6.225498       53.450966      239.696503
        6.226000      295.915741        6.227498       53.109390      239.528763
        6.228000      286.124908        6.229498       51.321297      239.360962
        6.230000      286.818268        6.231498       49.689972      239.193192
        6.232000      276.529388        6.233498       49.387150      239.025375
        6.234000      275.382385        6.235498       51.022945      238.857559
        6.236000      285.971344        6.237498       54.864159      238.689728
        6.238000      287.722107        6.239498       60.833969      238.521942
        6.240000      297.333618        6.241498       68.100792      238.354111
        6.242000      299.755341        6.243498       74.526924      238.186264
        6.244000      302.347565        6.245498       77.113037      238.018417
        6.246000      304.405975        6.247498       74.246124      237.850586
        6.248000      291.932098        6.249498       67.318695      237.682770
        6.250000      284.910675        6.251498       59.199478      237.514862
        6.252000      277.272064        6.253498       52.009357      237.347046
        6.254000      279.312958        6.255498       46.590088      237.179153
        6.256000      277.515533        6.257498       43.024422      237.011353
        6.258000      270.677307        6.259498       41.119675      236.843475
        6.260000      265.386475        6.261498       40.657829      236.675690
        6.262000      271.571167        6.263498       41.479900      236.507828
        6.264000      265.049377        6.265498       43.505932      236.339996
        6.266000      288.583618        6.267498       46.730877      236.172134
        6.268000      285.960815        6.269498       51.222458      236.004364
        6.270000      293.859467        6.271498       57.120590      235.836472
        6.272000      298.025452        6.273498       64.641182      235.668701
        6.274000      298.397308        6.275498       74.112282      235.500824
        6.276000      305.000641        6.277498       86.007683      235.333069
        6.278000      316.633606        6.279498      101.039200      235.165268
        6.280000      353.895111        6.281498      120.253845      234.997467
        6.282000      361.909363        6.283498      145.137589      234.829742
        6.284000      403.481171        6.285498      177.603958      234.661911
        6.286000      422.032867        6.287498      218.859802      234.494202
        6.288000      455.375885        6.289498      270.339233      234.326447
        6.290000      475.351593        6.291498      326.411896      234.158722
        6.292000      497.138031        6.293498      373.154999      233.990997
        6.294000      520.568970        6.295498      391.231476      233.823288
        6.296000      526.145752        6.297498      370.895935      233.655594
        6.298000      494.479584        6.299499      322.087555      233.487930
        6.300000      462.120697        6.301499      264.048431      233.320221
        6.302000      420.271423        6.303499      210.810730      233.152649
        6.304000      389.824707        6.305499      167.871658      232.984970
        6.306000      357.246460        6.307499      135.605911      232.817429
        6.308000      335.442657        6.309499      112.424149      232.649841
        6.310000      331.011932        6.311499       96.428970      232.482300
        6.312000      316.409912        6.313499       85.989906      232.314758
        6.314001      309.685974        6.315499       79.850052      232.147247
        6.316000      308.472626        6.317499       77.133644      231.979752
        6.318000      314.071991        6.319499       77.291122      231.812347
        6.320000      308.696411        6.321499       80.075333      231.644882
        6.322000      313.721497        6.323499       85.531586      231.477524
        6.324000      320.701080        6.325499       94.010986      231.310089
        6.326000      335.435822        6.327499      106.165245      231.142761
        6.328000      346.157410        6.329499      122.870613      230.975433
        6.330000      355.694641        6.331499      144.835083      230.808136
        6.332000      376.576172        6.333499      171.507553      230.640854
        6.334001      395.880768        6.335499      199.227859      230.473602
        6.336000      406.318481        6.337499      220.083755      230.306396
        6.338000      399.933868        6.339499      225.569016      230.139221
        6.340000      406.307495        6.341499      214.194778      229.972107
        6.342000      404.279175        6.343499      193.388794      229.804993
        6.344000      389.942078        6.345499      171.979202      229.637909
        6.346000      379.474976        6.347499      155.988113      229.470856
        6.348000      376.178894        6.349499      147.716141      229.303879
        6.350000      385.973785        6.351499      147.651871      229.136856
        6.352000      383.979248        6.353499      155.482010      228.969971
        6.354001      407.849945        6.355499      169.941772      228.803009
        6.356000      434.524353        6.357499      187.783157      228.636185
        6.358000      459.353149        6.359499      203.395874      228.469360
        6.360000      460.908264        6.361499      211.596649      228.302628
        6.362000      453.657898        6.363499      212.469849      228.135880
        6.364000      433.927002        6.365499      211.742477      227.969162
        6.366000      434.873901        6.367499      216.218918      227.802490
        6.368000      447.422424        6.369499      230.479309      227.635864
        6.370000      483.144897        6.371499      255.843506      227.469299
        6.372000      501.094452        6.373499      289.406311      227.302765
        6.374001      535.349670        6.375499      321.566071      227.136261
        6.376000      529.299438        6.377499      336.939514      226.969818
        6.378000      512.566528        6.379499      324.127014      226.803467
        6.380000      472.272522        6.381499      286.271179      226.637115
        6.382000      431.103638        6.383499      237.241745      226.470856
        6.384000      396.400146        6.385499      189.612762      226.304550
        6.386000      360.894440        6.387499      149.465286      226.138382
        6.388000      336.000092        6.389499      117.939018      225.972229
        6.390000      324.011505        6.391499       94.014862      225.806122
        6.392000      304.046906        6.393499       76.136833      225.640060
        6.394001      300.105499        6.395499       62.821182      225.474060
        6.396000      279.522644        6.397499       52.871376      225.308105
        6.398000      272.148041        6.399499       45.359653      225.142242
        6.400000      266.636200        6.401499       39.598381      224.976410
        6.402000      252.880508        6.403499       35.176365      224.810608
        6.404000      250.667419        6.405499       31.559864      224.644882
        6.406000      248.416595        6.407499       28.590042      224.479187
        6.408000      242.400970        6.409499       26.096056      224.313614
        6.410000      241.970856        6.411499       23.962967      224.148010
        6.412000      244.043381        6.413499       22.115112      223.982544
        6.414001      231.476196        6.415499       20.499733      223.817047
        6.416000      228.921219        6.417499       19.081470      223.651703
        6.418000      226.044907        6.419499       17.833475      223.486374
        6.420000      227.960999        6.421499       16.735222      223.321167
        6.422000      224.034988        6.423499       15.769940      223.155960
        6.424000      233.455826        6.425499       14.923238      222.990799
        6.426000      228.607529        6.427499       14.183329      222.825729
        6.428000      219.959503        6.429499       13.539576      222.660751
        6.430000      221.822052        6.431499       12.983109      222.495758
        6.432000      223.250748        6.433499       12.507103      222.330902
        6.434000      226.114822        6.435499       12.105921      222.166046
        6.436000      225.847214        6.437499       11.776066      222.001343
        6.438000      225.087357        6.439499       11.515564      221.836639
        6.440000      219.923416        6.441499       11.324503      221.672028
        6.442000      221.771774        6.443499       11.316521      221.507507
        6.444000      231.854553        6.445499       11.274786      221.342972
        6.446000      227.955551        6.447499       11.316798      221.178619
        6.448000      226.969299        6.449499       11.452902      221.014267
        6.450000      224.121887        6.451499       11.696832      220.849991
        6.452000      218.784271        6.453499       12.065756      220.685791
        6.454000      217.117950        6.455499       12.581119      220.521667
        6.456000      226.135880        6.457499       13.268551      220.357620
        6.458000      219.308670        6.459499       14.291545      220.193680
        6.460000      228.211777        6.461499       15.427459      220.029770
        6.462000      224.322235        6.463499       16.857883      219.865997
        6.464000      217.486984        6.465499       18.652906      219.702179
        6.466000      212.278244        6.467499       20.909788      219.538559
        6.468000      212.949265        6.469499       23.753933      219.374954
        6.470000      218.736252        6.471499       27.416433      219.211426
        6.472000      221.756592        6.473499       32.144207      219.047989
        6.474000      220.305283        6.475499       38.239670      218.884613
        6.476000      228.476364        6.477499       44.930202      218.721329
        6.478000      229.908966        6.479499       53.912865      218.558121
        6.480000      230.766724        6.481499       62.953449      218.395050
        6.482000      224.792191        6.483499       69.575851      218.232010
        6.484000      226.910782        6.485499       71.316177      218.069046
        6.486000      230.514282        6.487499       67.915367      217.906158
        6.488000      230.075363        6.489499       61.580135      217.743423
        6.490000      238.467941        6.491499       54.848583      217.580658
        6.492000      238.616013        6.493499       48.934975      217.418091
        6.494000      249.020920        6.495499       43.756016      217.255493
        6.496000      251.189224        6.497499       38.898762      217.093094
        6.498000      232.457870        6.499499       34.377254      216.930725
        6.500000      229.849701        6.501499       30.334169      216.768494
        6.502000      229.344513        6.503499       27.613846      216.606308
        6.504000      222.573685        6.505499       26.113682      216.444214
        6.506000      221.909149        6.507499       25.857643      216.282196
        6.508000      221.860611        6.509499       26.824245      216.120270
        6.510000      219.720474        6.511499       28.922312      215.958450
        6.512000      238.073990        6.513499       31.816660      215.796707
        6.514000      237.787079        6.515499       34.675526      215.635071
        6.516000      249.947311        6.517499       36.175442      215.473511
        6.518000      245.122314        6.519499       35.241016      215.312088
        6.520000      237.977600        6.521499       31.979887      215.150726
        6.522000      225.174881        6.523499       27.527678      214.989502
        6.524000      223.065643        6.525499       23.050776      214.828278
        6.526000      224.734161        6.527499       19.188860      214.667236
        6.528000      220.668518        6.529499       16.116043      214.506256
        6.530000      215.630310        6.531499       13.778563      214.345367
        6.532000      217.794052        6.533499       12.053333      214.184570
        6.534000      218.643814        6.535499       10.814911      214.023895
        6.536000      212.057602        6.537499       10.005505      213.863312
        6.538000      205.815384        6.539499        9.466132      213.702850
        6.540000      211.590607        6.541499        9.191289      213.542465
        6.542000      213.933609        6.543499        9.150717      213.382172
        6.544000      219.343735        6.545499        9.314703      213.221985
        6.546000      211.199615        6.547499        9.620516      213.061890
        6.548000      218.080109        6.549499        9.930593      212.901947
        6.550000      210.947906        6.551499       10.035520      212.742020
        6.552000      216.095062        6.553499        9.769684      212.582291
        6.554000      216.428864        6.555499        9.157243      212.422562
        6.556000      214.921143        6.557499        8.367518      212.263031
        6.558000      217.105408        6.559499        7.584557      212.103577
        6.560000      209.281052        6.561499        6.897713      211.944275
        6.562000      208.350754        6.563498        6.350414      211.785004
        6.564000      211.775803        6.565499        5.924664      211.625885
        6.566000      210.733047        6.567499        5.599991      211.466843
        6.568000      209.728531        6.569499        5.355099      211.307968
        6.570000      204.014587        6.571499        5.171856      211.149109
        6.572000      208.087418        6.573499        5.037450      210.990448
        6.574000      210.690475        6.575499        4.937803      210.831802
        6.576000      199.714157        6.577499        4.866163      210.673355
        6.578000      213.764374        6.579499        4.816420      210.514984
        6.580000      213.941315        6.581499        4.784193      210.356720
        6.582000      209.790466        6.583498        4.749341      210.198608
        6.584000      214.300125        6.585499        4.744020      210.040527
        6.586000      207.103531        6.587499        4.749492      209.882660
        6.588000      211.668015        6.589499        4.764763      209.724854
        6.590000      213.996460        6.591499        4.789167      209.567169
        6.592000      208.933319        6.593499        4.822237      209.409576
        6.594000      208.826843        6.595499        4.863685      209.252121
        6.596000      208.158783        6.597499        4.913289      209.094788
        6.598000      205.936111        6.599499        4.970933      208.937592
        6.600000      206.939926        6.601499        5.036557      208.780487
        6.602000      212.108719        6.603498        5.110160      208.623505
        6.604000      205.479126        6.605499        5.191813      208.466629
        6.606000      212.249298        6.607499        5.340672      208.309937
        6.608000      208.459930        6.609499        5.439414      208.153305
        6.610000      205.742218        6.611499        5.546711      207.996796
        6.612000      205.292450        6.613499        5.662784      207.840408
        6.614000      217.551712        6.615499        5.788021      207.684128
        6.616000      207.771225        6.617499        5.922754      207.527985
        6.618000      204.434204        6.619499        6.067463      207.371979
        6.620000      208.462830        6.621499        6.222669      207.216125
        6.622000      209.465164        6.623498        6.388960      207.060349
        6.624000      200.949936        6.625499        6.567048      206.904694
        6.626000      204.111710        6.627499        6.757594      206.749176
        6.628000      209.509583        6.629498        6.961476      206.593826
        6.630000      209.596848        6.631499        7.179671      206.438507
        6.632000      202.077209        6.633499        7.413153      206.283417
        6.634000      212.405243        6.635499        7.663191      206.128357
        6.636000      209.050797        6.637499        7.930967      205.973511
        6.638000      202.130219        6.639499        8.218010      205.818756
        6.640000      207.440506        6.641499        8.525949      205.664124
        6.642000      200.282364        6.643498        8.857898      205.509674
        6.644000      204.410675        6.645499        9.102421      205.355255
        6.646000      208.504547        6.647499        9.486429      205.201065
        6.648000      208.829803        6.649498        9.900144      205.046936
        6.650000      209.733627        6.651499       10.346637      204.892975
        6.652000      208.088196        6.653499       10.829049      204.739136
        6.654000      208.378983        6.655499       11.351424      204.585419
        6.656000      212.684296        6.657499       11.917871      204.431839
        6.658000      203.349548        6.659499       12.533489      204.278458
        6.660000      212.647446        6.661499       13.204017      204.125137
        6.662000      210.232590        6.663498       13.936078      203.972015
        6.664000      210.652130        6.665499       14.823944      203.818939
        6.666000      218.124603        6.667499       15.704538      203.666077
        6.668000      212.942200        6.669498       16.674160      203.513306
        6.670000      217.142365        6.671499       17.745880      203.360672
        6.672000      219.280273        6.673499       18.934669      203.208191
        6.674000      229.875763        6.675499       20.260069      203.055832
        6.676000      226.170135        6.677499       21.744930      202.903625
        6.678000      223.379669        6.679499       23.418941      202.751556
        6.680000      225.993134        6.681499       25.354361      202.599655
        6.682000      232.875610        6.683498       27.528032      202.447861
        6.684000      235.418777        6.685499       29.977991      202.296204
        6.686000      236.776428        6.687499       32.891552      202.144684
        6.688000      241.961411        6.689498       36.304604      201.993362
        6.690000      251.441635        6.691499       40.332268      201.842102
        6.692000      259.845398        6.693499       45.110836      201.691040
        6.694000      266.494873        6.695499       50.807682      201.540070
        6.696000      277.185486        6.697499       57.614750      201.389313
        6.698000      276.181061        6.699499       65.761414      201.238663
        6.700000      296.976074        6.701499       75.516052      201.088196
        6.702000      317.943146        6.703498       87.207588      200.937820
        6.704000      331.992340        6.705499      101.223740      200.787613
        6.706000      345.969940        6.707499      118.044624      200.637543
        6.708000      382.767303        6.709498      138.447968      200.487610
        6.710000      407.264038        6.711499      163.382126      200.337830
        6.712000      435.289978        6.713499      194.219635      200.188202
        6.714000      473.555389        6.715499      232.890610      200.038712
        6.716000      517.847656        6.717499      281.848297      199.889389
        6.718000      576.982239        6.719499      343.782959      199.740250
        6.720000      645.928101        6.721498      420.280151      199.591217
        6.722000      721.080994        6.723498      508.715668      199.442383
        6.724000      818.995300        6.725499      597.516357      199.293594
        6.726000      903.346802        6.727499      664.211914      199.145050
        6.728000      919.579163        6.729498      685.418030      198.996628
        6.730000      864.334290        6.731499      655.609558      198.848358
        6.732000      762.664673        6.733499      592.854858      198.700226
        6.734000      681.729919        6.735499      521.914734      198.552246
        6.736000      636.000366        6.737499      458.269318      198.404434
        6.738000      588.332581        6.739499      404.490997      198.256805
        6.740000      553.239685        6.741498      355.795288      198.109299
        6.742000      513.420044        6.743498      307.971924      197.961945
        6.744000      484.917877        6.745499      261.584595      197.814743
        6.746000      445.676727        6.747499      219.971695      197.667694
        6.748000      406.500946        6.749498      185.602951      197.520844
        6.750000      363.874054        6.751499      159.020737      197.374084
        6.752000      344.389374        6.753499      139.527893      197.227539
        6.754000      332.219299        6.755499      125.984711      197.081085
        6.756000      322.240265        6.757499      117.318748      196.934860
        6.758000      311.148010        6.759499      112.751556      196.788757
        6.760000      303.419037        6.761498      111.567177      196.642868
        6.762000      291.224182        6.763498      113.540672      196.497086
        6.764000      291.407074        6.765499      118.653336      196.351471
        6.766000      292.424133        6.767498      127.173225      196.205994
        6.768000      303.807892        6.769498      139.682068      196.060745
        6.770000      315.927246        6.771499      157.057846      195.915558
        6.772000      330.051880        6.773499      180.284149      195.770630
        6.774000      374.525909        6.775499      209.904877      195.625763
        6.776000      426.096527        6.777499      244.648438      195.481171
        6.778000      520.943848        6.779499      279.462708      195.336670
        6.780000      660.495605        6.781498      304.671539      195.192352
        6.782000      681.157593        6.783498      310.014557      195.048218
        6.784000      557.243591        6.785499      292.624725      194.904190
        6.786000      437.736084        6.787498      259.673065      194.760406
        6.788000      366.321808        6.789498      221.980270      194.616730
        6.790000      324.483917        6.791499      187.367065      194.473221
        6.792000      296.491150        6.793499      159.277847      194.329895
        6.794000      286.421875        6.795499      138.276962      194.186722
        6.796000      283.118225        6.797499      123.731766      194.043716
        6.798000      279.355774        6.799499      114.690598      193.900925
        6.800000      273.004272        6.801499      110.289207      193.758209
        6.802000      275.161926        6.803499      109.875870      193.615768
        6.804000      286.987946        6.805499      113.038872      193.473389
        6.806000      285.417450        6.807499      119.617767      193.331268
        6.808000      309.135803        6.809499      129.723923      193.189270
        6.810000      312.893738        6.811499      143.775940      193.047455
        6.812000      332.387939        6.813499      162.529373      192.905792
        6.814001      360.684235        6.815499      187.121124      192.764313
        6.816000      376.117828        6.817499      218.924438      192.623016
        6.818000      409.019501        6.819499      259.122070      192.481903
        6.820000      440.228851        6.821499      307.466309      192.340942
        6.822000      472.843414        6.823499      360.070374      192.200165
        6.824000      506.146667        6.825499      407.407074      192.059540
        6.826000      506.902130        6.827499      436.421051      191.919083
        6.828000      521.336914        6.829499      439.349152      191.778854
        6.830000      510.624878        6.831499      421.064362      191.638702
        6.832000      496.121460        6.833499      395.287689      191.498825
        6.834001      505.238922        6.835499      375.164337      191.359039
        6.836000      527.866638        6.837499      368.668182      191.219513
        6.838000      562.312256        6.839499      378.781158      191.080109
        6.840000      605.207520        6.841499      404.158783      190.940918
        6.842000      676.777527        6.843499      437.760773      190.801865
        6.844000      753.679443        6.845499      465.633392      190.662994
        6.846000      769.474670        6.847499      470.818268      190.524292
        6.848000      685.146851        6.849499      444.389740      190.385818
        6.850000      587.970215        6.851499      392.484314      190.247437
        6.852000      498.748260        6.853499      330.004517      190.109314
        6.854001      413.265656        6.855499      269.654114      189.971298
        6.856000      376.056641        6.857499      217.843597      189.833527
        6.858000      339.227997        6.859499      176.064575      189.695908
        6.860000      317.578857        6.861499      143.459732      189.558472
        6.862000      286.637085        6.863499      118.420738      189.421234
        6.864000      276.531830        6.865499       99.315483      189.284119
        6.866000      256.711365        6.867499       84.755402      189.147263
        6.868000      248.082672        6.869499       73.615402      189.010529
        6.870000      237.967392        6.871499       65.027443      188.873993
        6.872000      240.922989        6.873499       58.331837      188.737640
        6.874001      235.425217        6.875499       53.059875      188.601471
        6.876000      229.696991        6.877499       48.855179      188.465454
        6.878000      222.126892        6.879499       45.470940      188.329681
        6.880000      225.402115        6.881499       42.740967      188.194061
        6.882000      215.450562        6.883499       40.558105      188.058670
        6.884000      220.194214        6.885499       38.858143      187.923370
        6.886000      214.698746        6.887499       37.609200      187.788330
        6.888000      214.791046        6.889499       36.800579      187.653442
        6.890000      220.468201        6.891499       36.438610      187.518738
        6.892000      213.153961        6.893499       36.543102      187.384216
        6.894001      223.504807        6.895499       37.146099      187.249878
        6.896000      211.759369        6.897499       38.293571      187.115738
        6.898000      219.301346        6.899499       40.051197      186.981781
        6.900000      226.686935        6.901499       42.513176      186.848053
        6.902000      228.741440        6.903499       45.816582      186.714462
        6.904000      227.325394        6.905499       50.162205      186.581055
        6.906000      238.880753        6.907499       55.832584      186.447845
        6.908000      238.454239        6.909499       63.212410      186.314865
        6.910000      256.764587        6.911499       72.773788      186.181992
        6.912000      258.212128        6.913499       84.937462      186.049393
        6.914001      259.475800        6.915499       99.750809      185.916901
        6.916000      273.039764        6.917499      116.177719      185.784668
        6.918000      271.893463        6.919499      131.324966      185.652588
        6.920000      285.720428        6.921499      140.628754      185.520752
        6.922000      287.288483        6.923499      140.430649      185.389053
        6.924000      289.187378        6.925499      130.606003      185.257538
        6.926000      272.454834        6.927499      115.171341      185.126236
        6.928000      261.937347        6.929499       98.679787      184.995117
        6.930000      263.972961        6.931499       84.041145      184.864182
        6.932000      255.750687        6.933499       72.297005      184.733459
        6.934000      247.610870        6.935499       63.246204      184.602905
        6.936000      250.420135        6.937499       56.109177      184.472549
        6.938000      244.167130        6.939499       50.078079      184.342422
        6.940000      231.695801        6.941499       44.746033      184.212463
        6.942000      232.736206        6.943499       40.126648      184.082718
        6.944000      215.680786        6.945499       36.366302      183.953125
        6.946000      216.805862        6.947499       33.526119      183.823761
        6.948000      210.114258        6.949499       31.535929      183.694580
        6.950000      213.623077        6.951499       30.227037      183.565598
        6.952000      205.914383        6.953499       29.362988      183.436798
        6.954000      214.696243        6.955499       28.698744      183.308197
        6.956000      209.638611        6.957499       28.093731      183.179794
        6.958000      211.835876        6.959499       27.576345      183.051620
        6.960000      206.215271        6.961499       27.281124      182.923599
        6.962000      205.257034        6.963499       27.341589      182.795776
        6.964000      205.391632        6.965499       27.844963      182.668167
        6.966000      206.745911        6.967499       28.842112      182.540741
        6.968000      218.614182        6.969499       30.371670      182.413559
        6.970000      211.030930        6.971499       32.477436      182.286484
        6.972000      218.800079        6.973499       35.217522      182.159698
        6.974000      222.361908        6.975499       38.678047      182.033035
        6.976000      220.539276        6.977499       42.980644      181.906631
        6.978000      223.259384        6.979499       48.305836      181.780396
        6.980000      225.332352        6.981499       54.914825      181.654404
        6.982000      242.881119        6.983499       63.181763      181.528580
        6.984000      249.345657        6.985499       73.604988      181.402954
        6.986000      257.933105        6.987499       86.794167      181.277512
        6.988000      276.778595        6.989499      103.329292      181.152313
        6.990000      289.895355        6.991499      123.345230      181.027252
        6.992000      313.954163        6.993499      145.751785      180.902466
        6.994000      328.174377        6.995499      166.876572      180.777786
        6.996000      353.286591        6.997499      180.908737      180.653397
        6.998000      347.424072        6.999499      182.399216      180.529175
        7.000000      329.710602        7.001499      170.540482      180.405151
        7.002000      310.147003        7.003499      149.845856      180.281372
        7.004000      290.341522        7.005499      126.427834      180.157715
        7.006000      272.927887        7.007499      104.632523      180.034332
        7.008000      259.203247        7.009499       86.368172      179.911118
        7.010000      259.025635        7.011499       71.961494      179.788101
        7.012000      243.029892        7.013499       61.038826      179.665298
        7.014000      236.361954        7.015499       53.011173      179.542694
        7.016000      230.985733        7.017499       47.317600      179.420303
        7.018000      227.173126        7.019499       43.484459      179.298141
        7.020000      226.490631        7.021499       41.143646      179.176147
        7.022000      222.398071        7.023499       40.012817      179.054382
        7.024000      223.717926        7.025499       39.876801      178.932800
        7.026000      221.861084        7.027499       40.500603      178.811462
        7.028000      214.777588        7.029499       41.704304      178.690292
        7.030000      222.872925        7.031499       43.367294      178.569336
        7.032000      226.311447        7.033499       45.512398      178.448578
        7.034000      226.836380        7.035499       48.300190      178.328018
        7.036000      231.563126        7.037499       51.942078      178.207672
        7.038000      239.071396        7.039499       56.647205      178.087555
        7.040000      242.936386        7.041499       62.623951      177.967651
        7.042000      256.417694        7.043499       70.117348      177.847931
        7.044000      255.588943        7.045499       79.457222      177.728424
        7.046000      267.188538        7.047499       91.096443      177.609116
        7.048000      273.964478        7.049499      105.669495      177.490051
        7.050000      294.740723        7.051499      124.009819      177.371124
        7.052000      306.137421        7.053499      147.067719      177.252487
        7.054000      331.105103        7.055499      175.650177      177.133972
        7.056000      352.223816        7.057499      209.623199      177.015747
        7.058000      385.767059        7.059499      246.606567      176.897690
        7.060000      397.727814        7.061499      280.659241      176.779846
        7.062000      410.631073        7.063498      303.282898      176.662247
        7.064000      419.796448        7.065499      308.408020      176.544815
        7.066000      419.798889        7.067499      297.417175      176.427597
        7.068000      394.819214        7.069499      277.639191      176.310593
        7.070000      389.820282        7.071499      255.943253      176.193802
        7.072000      392.981598        7.073499      234.684418      176.077225
        7.074000      384.729248        7.075499      212.498276      175.960846
        7.076000      355.716553        7.077499      187.968277      175.844681
        7.078000      339.111633        7.079499      162.039856      175.728760
        7.080000      305.216064        7.081499      137.264282      175.613022
        7.082000      295.483917        7.083498      115.814316      175.497528
        7.084000      274.890594        7.085499       98.635887      175.382172
        7.086000      266.775452        7.087499       85.707443      175.267120
        7.088000      269.925873        7.089499       76.463898      175.152222
        7.090000      264.610596        7.091499       70.047409      175.037537
        7.092000      267.239655        7.093499       65.366768      174.923065
        7.094000      247.789795        7.095499       61.225090      174.808807
        7.096000      252.874084        7.097499       56.736553      174.694778
        7.098000      240.444595        7.099499       51.710873      174.580933
        7.100000      231.470596        7.101499       46.544022      174.467377
        7.102000      220.700928        7.103498       41.744289      174.353958
        7.104000      213.938782        7.105499       37.620621      174.240768
        7.106000      215.358047        7.107499       34.265453      174.127792
        7.108000      211.322388        7.109499       31.643173      174.015076
        7.110000      212.336716        7.111499       29.679504      173.902496
        7.112000      206.421936        7.113499       28.286982      173.790192
        7.114000      206.610046        7.115499       27.164936      173.678055
        7.116000      200.041748        7.117499       26.723860      173.566177
        7.118000      203.378784        7.119499       26.653135      173.454498
        7.120000      202.797791        7.121499       26.861959      173.343048
        7.122000      194.988342        7.123498       27.262758      173.231796
        7.124000      193.869385        7.125499       27.826492      173.120758
        7.126000      200.941925        7.127499       28.614826      173.009933
        7.128000      199.145279        7.129498       29.747517      172.899323
        7.130000      196.188187        7.131499       31.346777      172.788925
        7.132000      205.990738        7.133499       33.512539      172.678741
        7.134000      203.826767        7.135499       36.333954      172.568787
        7.136000      205.279785        7.137499       39.904121      172.459045
        7.138000      195.394592        7.139499       44.343857      172.349548
        7.140000      198.529282        7.141499       49.820404      172.240234
        7.142000      206.320007        7.143498       56.572895      172.131195
        7.144000      218.156128        7.145499       64.961288      172.022278
        7.146000      233.776398        7.147499       75.420341      171.913651
        7.148000      245.172882        7.149498       88.581116      171.805206
        7.150000      272.271912        7.151499      105.140121      171.696976
        7.152000      293.457764        7.153499      125.621872      171.588974
        7.154000      326.254944        7.155499      149.818161      171.481171
        7.156000      383.172333        7.157499      175.712204      171.373611
        7.158000      455.711121        7.159499      198.526230      171.266296
        7.160000      534.692932        7.161499      211.400696      171.159149
        7.162000      535.192200        7.163498      209.048569      171.052231
        7.164000      452.990540        7.165499      192.174942      170.945541
        7.166000      366.913147        7.167499      166.443512      170.839066
        7.168000      322.793823        7.169498      138.487442      170.732834
        7.170000      275.068939        7.171499      112.700768      170.626755
        7.172000      238.980530        7.173499       90.945961      170.520981
        7.174000      226.501801        7.175499       73.459846      170.415344
        7.176000      211.057678        7.177499       59.783768      170.309982
        7.178000      201.556244        7.179499       49.238750      170.204819
        7.180000      194.832779        7.181499       41.165920      170.099915
        7.182000      197.219193        7.183498       34.998497      169.995193
        7.184000      194.757385        7.185499       30.275009      169.890686
        7.186000      189.709320        7.187499       26.635042      169.786407
        7.188000      181.691406        7.189498       23.798033      169.682358
        7.190000      184.251556        7.191499       21.552521      169.578491
        7.192000      177.968689        7.193499       19.743343      169.474884
        7.194000      181.318604        7.195499       18.256409      169.371460
        7.196000      170.188599        7.197499       17.012266      169.268311
        7.198000      175.377121        7.199499       15.955109      169.165344
        7.200000      183.799484        7.201499       15.047563      169.062607
        7.202000      181.521530        7.203498       14.264951      168.960114
        7.204000      181.462265        7.205499       13.591236      168.857788
        7.206000      180.586166        7.207499       13.016778      168.755737
        7.208000      175.411530        7.209498       12.535432      168.653870
        7.210000      176.186768        7.211499       12.143901      168.552246
        7.212000      176.247818        7.213499       11.730814      168.450836
        7.214000      175.553085        7.215499       11.518470      168.349640
        7.216000      175.660599        7.217499       11.397243      168.248657
        7.218000      175.563858        7.219499       11.370399      168.147949
        7.220000      186.100983        7.221498       11.442744      168.047424
        7.222000      170.196243        7.223498       11.620742      167.947144
        7.224000      175.484360        7.225499       11.913021      167.847015
        7.226000      174.665924        7.227499       12.330810      167.747192
        7.228000      178.220322        7.229498       12.889638      167.647552
        7.230000      177.592834        7.231499       13.611322      167.548141
        7.232000      175.487274        7.233499       14.526293      167.448959
        7.234000      181.226044        7.235499       15.678940      167.349976
        7.236000      171.104721        7.237499       17.000284      167.251221
        7.238000      177.758545        7.239499       18.835669      167.152695
        7.240000      178.887238        7.241498       21.156338      167.054428
        7.242000      172.484680        7.243498       24.067053      166.956329
        7.244000      170.134079        7.245499       27.621008      166.858475
        7.246000      179.603714        7.247499       31.699730      166.760849
        7.248000      177.159103        7.249498       35.845779      166.663452
        7.250000      178.189194        7.251499       39.165237      166.566238
        7.252000      182.238068        7.253499       40.589294      166.469299
        7.254000      180.224228        7.255499       39.549721      166.372528
        7.256000      175.347839        7.257499       36.432453      166.276047
        7.258000      179.566635        7.259499       32.256630      166.179749
        7.260000      180.045395        7.261498       27.975657      166.083694
        7.262000      180.137177        7.263498       24.167618      165.987854
        7.264000      177.732346        7.265499       21.042900      165.892227
        7.266000      177.306046        7.267498       18.606607      165.796829
        7.268000      176.187195        7.269498       16.775356      165.701660
        7.270000      172.921951        7.271499       15.445040      165.606689
        7.272000      177.127777        7.273499       14.518785      165.511963
        7.274000      170.676254        7.275499       13.914042      165.417450
        7.276000      181.207962        7.277499       13.565781      165.323166
        7.278000      174.031815        7.279499       13.423925      165.229141
        7.280000      170.032242        7.281498       13.451912      165.135315
        7.282000      171.890594        7.283498       13.624551      165.041733
        7.284000      176.410782        7.285499       13.926406      164.948318
        7.286000      175.687332        7.287498       14.350138      164.855179
        7.288000      176.099274        7.289498       14.895980      164.762238
        7.290000      172.246399        7.291499       15.571020      164.669525
        7.292000      165.552048        7.293499       16.388327      164.577042
        7.294000      169.573227        7.295499       17.368185      164.484772
        7.296000      176.904388        7.297499       18.536814      164.392731
        7.298000      176.348602        7.299499       19.928375      164.300934
        7.300000      175.242889        7.301499       21.585051      164.209320
        7.302000      182.597610        7.303499       23.556122      164.117981
        7.304000      181.132553        7.305499       25.901407      164.026825
        7.306000      183.095490        7.307499       28.645018      163.935928
        7.308000      179.573914        7.309499       31.951204      163.845230
        7.310000      182.999374        7.311499       35.865910      163.754761
        7.312000      184.323669        7.313499       40.488113      163.664520
        7.314001      191.510757        7.315499       45.937660      163.574509
        7.316000      193.430191        7.317499       52.353931      163.484711
        7.318000      199.056870        7.319499       59.917332      163.395142
        7.320000      197.065475        7.321499       68.860519      163.305832
        7.322000      212.181885        7.323499       79.515228      163.216705
        7.324000      227.379135        7.325499       92.330025      163.127808
        7.326000      236.185303        7.327499      107.918304      163.039154
        7.328000      256.433014        7.329499      127.106842      162.950729
        7.330000      291.404175        7.331499      150.912338      162.862488
        7.332000      320.422943        7.333499      180.352829      162.774506
        7.334001      376.769012        7.335499      215.990677      162.686722
        7.336000      473.666229        7.337499      256.808960      162.599197
        7.338000      563.090393        7.339499      298.666412      162.511887
        7.340000      681.579468        7.341499      333.233612      162.424820
        7.342000      787.252197        7.343499      350.026001      162.337952
        7.344000      760.418579        7.345499      342.474304      162.251297
        7.346000      611.630188        7.347499      313.001862      162.164871
        7.348000      494.702789        7.349499      270.983704      162.078674
        7.350000      410.488037        7.351499      226.313843      161.992722
        7.352000      333.561951        7.353499      185.392334      161.906982
        7.354001      299.033478        7.355499      150.863770      161.821457
        7.356000      254.608688        7.357499      123.094429      161.736160
        7.358000      241.777023        7.359499      101.379654      161.651123
        7.360000      228.521683        7.361499       84.708298      161.566284
        7.362000      222.021210        7.363499       72.083977      161.481689
        7.364000      204.325653        7.365499       62.642178      161.397263
        7.366000      205.282547        7.367499       55.684944      161.313126
        7.368000      196.322632        7.369499       50.658882      161.229172
        7.370000      203.288620        7.371499       47.144730      161.145462
        7.372000      203.709656        7.373499       44.837128      161.061966
        7.374001      196.708527        7.375499       43.520760      160.978699
        7.376000      195.589981        7.377499       43.058571      160.895660
        7.378000      203.718918        7.379499       43.375290      160.812866
        7.380000      198.079300        7.381499       44.447483      160.730270
        7.382000      201.230774        7.383499       46.293797      160.647903
        7.384000      216.933411        7.385499       48.966827      160.565765
        7.386000      213.184143        7.387499       52.542923      160.483841
        7.388000      215.578613        7.389499       57.091686      160.402176
        7.390000      225.957718        7.391499       62.611935      160.320679
        7.392000      235.804794        7.393499       69.224915      160.239471
        7.394001      242.952759        7.395499       76.873787      160.158417
        7.396000      245.956345        7.397499       85.692436      160.077637
        7.398000      260.967377        7.399499       96.133965      159.997086
        7.400000      277.009521        7.401499      108.986153      159.916763
        7.402000      277.549042        7.403499      125.183281      159.836639
        7.404000      293.571106        7.405499      145.473801      159.756744
        7.406000      318.370514        7.407499      169.854294      159.677078
        7.408000      355.656036        7.409499      196.776337      159.597656
        7.410000      386.459106        7.411499      221.914047      159.518417
        7.412000      389.188873        7.413499      238.764893      159.439438
        7.414001      404.941620        7.415499      241.306473      159.360641
        7.416000      396.192169        7.417499      228.210846      159.282120
        7.418000      349.085815        7.419499      203.860504      159.203796
        7.420000      330.231537        7.421499      175.001846      159.125702
        7.422000      295.009613        7.423499      147.050217      159.047852
        7.424000      280.062592        7.425499      122.884293      158.970169
        7.426000      270.782806        7.427499      103.451340      158.892776
        7.428000      255.770721        7.429499       88.654091      158.815567
        7.430000      248.816589        7.431499       78.004478      158.738602
        7.432000      248.105850        7.433499       70.924026      158.661835
        7.434000      252.480789        7.435499       66.791412      158.585312
        7.436000      251.380676        7.437499       64.865929      158.509003
        7.438000      254.458786        7.439499       64.125122      158.432953
        7.440000      254.947800        7.441499       63.252945      158.357086
        7.442000      245.703445        7.443499       61.009731      158.281479
        7.444000      229.842300        7.445499       56.866428      158.206055
        7.446000      224.309143        7.447499       51.249840      158.130890
        7.448000      214.273727        7.449499       45.079311      158.055923
        7.450000      212.716431        7.451499       39.160503      157.981186
        7.452000      198.698349        7.453499       33.938866      157.906677
        7.454000      200.953796        7.455499       29.547611      157.832382
        7.456000      190.850647        7.457499       26.035324      157.758316
        7.458000      191.884460        7.459499       23.141148      157.684464
        7.460000      189.214188        7.461499       20.831753      157.610870
        7.462000      190.148712        7.463499       18.918751      157.537476
        7.464000      183.490387        7.465499       17.489828      157.464294
        7.466000      185.398636        7.467499       16.392853      157.391357
        7.468000      185.004059        7.469499       15.579495      157.318649
        7.470000      183.599976        7.471499       14.983513      157.246124
        7.472000      181.873291        7.473499       14.658257      157.173859
        7.474000      184.978409        7.475499       14.562447      157.101776
        7.476000      189.078018        7.477499       14.692743      157.029968
        7.478000      183.629791        7.479499       15.031848      156.958344
        7.480000      190.472366        7.481499       15.521791      156.886948
        7.482000      187.620285        7.483499       16.109093      156.815811
        7.484000      193.354645        7.485499       16.442514      156.744858
        7.486000      196.838547        7.487499       16.379498      156.674133
        7.488000      187.143631        7.489499       15.812720      156.603638
        7.490000      186.594574        7.491499       14.815768      156.533340
        7.492000      188.769974        7.493499       13.713380      156.463287
        7.494000      182.271362        7.495499       12.510734      156.393463
        7.496000      180.504944        7.497499       11.440284      156.323853
        7.498000      174.479935        7.499499       10.558053      156.254471
        7.500000      172.978348        7.501499        9.872351      156.185303
        7.502000      174.366318        7.503499        9.369864      156.116379
        7.504000      176.248703        7.505499        9.031167      156.047623
        7.506000      171.720947        7.507499        8.838480      155.979141
        7.508000      174.900726        7.509499        8.778453      155.910858
        7.510000      172.632187        7.511499        8.844038      155.842789
        7.512000      176.350800        7.513499        9.035279      155.774948
        7.514000      175.805832        7.515499        9.360427      155.707321
        7.516000      175.161469        7.517499        9.836251      155.639923
        7.518000      177.129211        7.519499       10.487161      155.572754
        7.520000      178.959793        7.521499       11.344678      155.505814
        7.522000      176.507324        7.523499       12.430116      155.439072
        7.524000      180.655029        7.525499       13.732105      155.372543
        7.526000      183.491867        7.527499       15.160344      155.306259
        7.528000      184.838943        7.529499       16.505663      155.240204
        7.530000      192.695618        7.531499       17.461168      155.174316
        7.532000      190.331024        7.533499       17.774036      155.108704
        7.534000      188.006683        7.535499       17.398046      155.043274
        7.536000      182.731125        7.537499       16.615206      154.978088
        7.538000      180.593491        7.539499       15.662086      154.913116
        7.540000      182.727676        7.541499       14.844795      154.848389
        7.542000      177.320236        7.543499       14.375533      154.783844
        7.544000      179.665604        7.545499       14.182675      154.719528
        7.546000      181.336075        7.547499       14.347507      154.655426
        7.548000      183.547256        7.549499       14.874315      154.591537
        7.550000      175.910812        7.551499       15.775474      154.527893
        7.552000      177.613022        7.553499       17.082104      154.464447
        7.554000      181.830551        7.555499       18.852663      154.401215
        7.556000      179.972610        7.557499       21.171982      154.338211
        7.558000      181.338776        7.559499       24.145882      154.275452
        7.560000      177.799911        7.561499       27.870047      154.212891
        7.562000      174.731384        7.563498       32.359188      154.150543
        7.564000      183.960129        7.565499       37.399509      154.088394
        7.566000      185.546890        7.567499       42.301842      154.026505
        7.568000      180.758606        7.569499       46.126728      153.964813
        7.570000      191.346725        7.571499       47.592445      153.903336
        7.572000      183.686630        7.573499       46.086864      153.842087
        7.574000      182.787476        7.575499       42.049446      153.781036
        7.576000      174.253586        7.577499       36.626282      153.720215
        7.578000      177.895737        7.579499       30.950294      153.659622
        7.580000      176.094223        7.581499       25.740730      153.599228
        7.582000      173.504532        7.583498       21.301338      153.539062
        7.584000      168.628159        7.585499       17.674746      153.479111
        7.586000      180.105042        7.587499       14.784610      153.419357
        7.588000      168.812241        7.589499       12.512241      153.359863
        7.590000      168.006226        7.591499       10.738317      153.300537
        7.592000      168.020172        7.593499        9.358220      153.241470
        7.594000      166.572388        7.595499        8.283154      153.182571
        7.596000      160.922516        7.597499        7.442351      153.123932
        7.598000      165.565704        7.599499        6.779079      153.065475
        7.600000      165.374207        7.601499        6.249423      153.007278
        7.602000      171.069931        7.603498        5.819815      152.949265
        7.604000      164.572800        7.605499        5.464991      152.891479
        7.606000      161.456177        7.607499        5.166580      152.833893
        7.608000      164.360825        7.609499        4.911131      152.776535
        7.610000      156.785797        7.611499        4.689149      152.719376
        7.612000      166.059753        7.613499        4.494175      152.662445
        7.614000      156.141388        7.615499        4.321606      152.605713
        7.616000      163.068970        7.617499        4.168430      152.549225
        7.618000      166.871811        7.619499        4.032452      152.492935
        7.620000      170.167435        7.621499        3.912132      152.436859
        7.622000      170.473190        7.623498        3.806314      152.381012
        7.624000      161.363663        7.625499        3.714070      152.325348
        7.626000      167.553955        7.627499        3.634711      152.269928
        7.628000      166.664749        7.629498        3.570517      152.214691
        7.630000      164.103760        7.631499        3.515221      152.159683
        7.632000      161.372879        7.633499        3.471399      152.104889
        7.634000      159.400238        7.635499        3.438857      152.050308
        7.636000      160.162750        7.637499        3.417625      151.995941
        7.638000      163.731033        7.639499        3.407921      151.941788
        7.640000      163.445435        7.641499        3.410220      151.887848
        7.642000      160.786606        7.643498        3.425270      151.834137
        7.644000      163.995071        7.645499        3.454134      151.780594
        7.646000      170.364914        7.647499        3.498179      151.727295
        7.648000      160.478912        7.649498        3.559139      151.674194
        7.650000      167.393265        7.651499        3.639118      151.621307
        7.652000      164.271484        7.653499        3.740529      151.568634
        7.654000      165.148926        7.655499        3.866239      151.516174
        7.656000      168.860840        7.657499        4.050663      151.463913
        7.658000      169.167984        7.659499        4.223136      151.411880
        7.660000      166.295792        7.661499        4.443196      151.360062
        7.662000      165.334457        7.663498        4.703608      151.308441
        7.664000      163.772980        7.665499        5.010632      151.257034
        7.666000      160.918884        7.667499        5.372097      151.205826
        7.668000      174.556183        7.669498        5.798746      151.154861
        7.670000      169.673233        7.671499        6.305334      151.104065
        7.672000      167.159683        7.673499        6.911739      151.053497
        7.674000      171.829269        7.675499        7.645456      151.003128
        7.676000      169.106171        7.677499        8.541300      150.952988
        7.678000      171.063416        7.679499        9.640890      150.903046
        7.680000      174.945877        7.681499       10.983871      150.853333
        7.682000      172.070847        7.683498       12.586675      150.803802
        7.684000      174.604843        7.685499       14.400598      150.754486
        7.686000      182.691422        7.687499       16.250015      150.705383
        7.688000      181.660553        7.689498       17.799242      150.656479
        7.690000      179.937927        7.691499       18.626537      150.607788
        7.692000      181.615646        7.693499       18.444889      150.559296
        7.694000      178.545135        7.695499       17.303558      150.511017
        7.696000      177.467209        7.697499       15.547274      150.462952
        7.698000      173.836212        7.699499       13.586441      150.415100
        7.700000      178.182388        7.701499       11.719033      150.367462
        7.702000      167.383133        7.703498       10.093564      150.320007
        7.704000      169.644302        7.705499        8.751226      150.272751
        7.706000      174.415543        7.707499        7.678109      150.225739
        7.708000      167.104309        7.709498        6.837319      150.178909
        7.710000      166.452438        7.711499        6.187689      150.132278
        7.712000      168.531845        7.713499        5.691472      150.085861
        7.714000      159.283600        7.715499        5.315815      150.039642
        7.716000      164.628326        7.717499        5.034074      149.993637
        7.718000      158.778244        7.719499        4.824616      149.947845
        7.720000      158.743866        7.721498        4.670483      149.902252
        7.722000      161.403748        7.723498        4.558551      149.856857
        7.724000      167.138046        7.725499        4.478835      149.811676
        7.726000      165.260880        7.727499        4.423952      149.766693
        7.728000      167.912033        7.729498        4.388477      149.721924
        7.730000      166.978790        7.731499        4.368569      149.677338
        7.732000      161.014893        7.733499        4.361579      149.632965
        7.734000      165.228058        7.735499        4.365709      149.588791
        7.736000      164.379486        7.737499        4.379779      149.544830
        7.738000      159.544113        7.739499        4.403036      149.501068
        7.740000      163.223129        7.741498        4.435014      149.457535
        7.742000      170.167923        7.743498        4.475429      149.414154
        7.744000      162.505920        7.745499        4.524136      149.371002
        7.746000      166.328384        7.747499        4.581033      149.328049
        7.748000      163.819443        7.749498        4.646116      149.285309
        7.750000      161.963745        7.751499        4.718201      149.242752
        7.752000      160.499863        7.753499        4.799823      149.200409
        7.754000      158.343948        7.755499        4.889911      149.158249
        7.756000      166.563461        7.757499        4.988614      149.116318
        7.758000      166.585541        7.759499        5.096211      149.074585
        7.760000      164.742065        7.761498        5.213031      149.033020
        7.762000      161.516449        7.763498        5.350979      148.991699
        7.764000      160.330704        7.765499        5.369375      148.950516
        7.766000      159.424698        7.767498        5.518036      148.909607
        7.768000      164.890366        7.769498        5.678148      148.868851
        7.770000      167.662445        7.771499        5.850617      148.828308
        7.772000      164.890701        7.773499        6.036380      148.787964
        7.774000      166.205536        7.775499        6.251669      148.747818
        7.776000      167.760422        7.777499        6.468040      148.707855
        7.778000      158.584976        7.779499        6.701993      148.668121
        7.780000      167.022980        7.781498        6.955449      148.628555
        7.782000      159.414871        7.783498        7.230624      148.589218
        7.784000      166.370529        7.785499        7.530154      148.550049
        7.786000      165.874802        7.787498        7.856840      148.511093
        7.788000      161.215881        7.789498        8.214111      148.472336
        7.790000      160.226944        7.791499        8.605912      148.433777
        7.792000      166.040466        7.793499        9.036457      148.395401
        7.794000      164.377060        7.795499        9.511024      148.357239
        7.796000      165.339020        7.797499       10.035297      148.319260
        7.798000      165.521088        7.799499       10.616378      148.281479
        7.800000      164.751389        7.801499       11.262892      148.243881
        7.802000      169.509323        7.803499       11.984967      148.206497
        7.804000      169.156311        7.805499       12.796102      148.169312
        7.806000      168.027939        7.807499       13.712678      148.132309
        7.808000      171.380615        7.809499       14.756412      148.095520
        7.810000      170.686905        7.811499       15.952052      148.058899
        7.812000      174.322189        7.813499       17.339693      148.022476
        7.814001      174.060608        7.815499       18.958563      147.986252
        7.816000      181.114395        7.817499       20.853714      147.950226
        7.818000      179.049576        7.819499       23.067205      147.914398
        7.820000      196.233551        7.821499       25.617949      147.878769
        7.822000      184.414383        7.823499       28.471291      147.843323
        7.824000      183.681961        7.825499       31.508635      147.808075
        7.826000      187.364807        7.827499       34.532188      147.773010
        7.828000      196.191422        7.829499       37.359558      147.738144
        7.830000      202.767532        7.831499       39.961174      147.703461
        7.832000      197.938156        7.833499       42.517731      147.668976
        7.834001      202.227020        7.835499       45.341713      147.634674
        7.836000      200.687759        7.837499       48.666916      147.600586
        7.838000      211.447632        7.839499       52.925697      147.566666
        7.840000      211.504852        7.841499       58.271351      147.532959
        7.842000      214.010040        7.843499       64.953011      147.499435
        7.844000      228.938828        7.845499       73.274506      147.466080
        7.846000      244.595154        7.847499       83.601791      147.432938
        7.848000      256.918793        7.849499       96.345177      147.399979
        7.850000      280.814941        7.851499      111.836540      147.367203
        7.852000      301.079407        7.853499      130.042084      147.334610
        7.854001      313.281738        7.855499      150.081314      147.302231
        7.856000      342.520874        7.857499      169.649811      147.270020
        7.858000      347.260712        7.859499      184.936295      147.238007
        7.860000      353.968323        7.861499      191.790070      147.206177
        7.862000      356.061676        7.863499      188.113312      147.174545
        7.864000      337.463257        7.865499      175.254364      147.143097
        7.866000      325.322418        7.867499      157.074631      147.111832
        7.868000      303.945679        7.869499      137.624496      147.080750
        7.870000      274.265320        7.871499      119.682693      147.049850
        7.872000      268.177887        7.873499      104.607773      147.019150
        7.874001      240.670517        7.875499       92.763763      146.988632
        7.876000      244.208893        7.877499       84.025780      146.958298
        7.878000      241.918961        7.879499       78.068542      146.928162
        7.880000      234.702148        7.881499       74.539169      146.898193
        7.882000      233.766037        7.883499       73.125450      146.868423
        7.884000      232.687546        7.885499       73.584435      146.838821
        7.886000      234.886795        7.887499       75.752495      146.809418
        7.888000      237.571228        7.889499       79.552528      146.780197
        7.890000      242.361191        7.891499       85.003365      146.751160
        7.892000      258.414215        7.893499       92.225029      146.722305
        7.894001      259.474579        7.895499      101.461075      146.693619
        7.896000      270.435913        7.897499      113.070282      146.665146
        7.898000      274.578796        7.899499      127.522148      146.636826
        7.900000      291.955414        7.901499      145.307281      146.608719
        7.902000      304.137909        7.903499      166.727203      146.580765
        7.904000      329.811798        7.905499      191.474182      146.553024
        7.906000      361.198120        7.907499      217.950409      146.525436
        7.908000      376.044495        7.909499      242.759521      146.498047
        7.910000      402.269409        7.911499      261.052002      146.470825
        7.912000      403.980255        7.913499      268.581451      146.443787
        7.914001      382.705811        7.915499      264.423157      146.416931
        7.916000      370.039093        7.917499      251.674850      146.390259
        7.918000      362.164398        7.919499      235.435776      146.363770
        7.920000      356.055328        7.921499      220.286041      146.337463
        7.922000      349.465485        7.923499      209.177368      146.311340
        7.924000      345.399872        7.925499      203.616379      146.285385
        7.926000      353.982971        7.927499      204.265350      146.259598
        7.928000      354.966736        7.929499      211.403671      146.234009
        7.930000      370.624268        7.931499      225.124741      146.208588
        7.932000      393.571198        7.933499      245.196854      146.183350
        7.934000      412.015442        7.935499      270.664215      146.158279
        7.936000      451.229462        7.937499      299.231079      146.133408
        7.938000      473.561798        7.939499      327.120819      146.108673
        7.940000      482.187042        7.941499      350.120636      146.084167
        7.942000      497.173157        7.943499      365.881683      146.059814
        7.944000      485.807281        7.945499      375.428040      146.035629
        7.946000      494.853424        7.947499      381.821045      146.011627
        7.948000      492.323059        7.949499      386.939331      145.987808
        7.950000      496.286530        7.951499      389.179871      145.964142
        7.952000      502.334106        7.953499      384.035400      145.940674
        7.954000      466.933350        7.955499      367.436371      145.917358
        7.956000      450.901947        7.957499      339.250488      145.894241
        7.958000      411.475067        7.959499      303.613556      145.871292
        7.960000      377.855713        7.961499      266.198212      145.848511
        7.962000      353.094635        7.963499      231.521637      145.825912
        7.964000      331.447845        7.965499      202.031860      145.803467
        7.966000      313.189789        7.967499      178.542587      145.781219
        7.968000      306.767944        7.969499      160.913269      145.759125
        7.970000      296.685486        7.971499      148.627808      145.737213
        7.972000      290.694305        7.973499      141.110611      145.715454
        7.974000      287.773834        7.975499      137.853500      145.693893
        7.976000      290.330872        7.977499      138.475418      145.672485
        7.978000      287.399567        7.979499      142.697632      145.651276
        7.980000      305.780884        7.981499      150.289200      145.630203
        7.982000      310.936249        7.983499      160.997528      145.609329
        7.984000      314.445892        7.985499      174.534653      145.588608
        7.986000      327.913361        7.987499      190.617706      145.568069
        7.988000      347.000427        7.989499      208.959946      145.547684
        7.990000      345.640228        7.991499      228.927048      145.527481
        7.992000      366.839813        7.993499      249.042557      145.507446
        7.994000      374.125763        7.995499      267.042145      145.487564
        7.996000      393.423492        7.997499      280.632507      145.467865
        7.998000      402.307373        7.999499      288.204742      145.448334
        8.000000      403.736908        8.001498      288.570526      145.428986
        8.002000      387.278839        8.003498      280.402039      145.409775
        8.004000      375.363647        8.005498      263.127258      145.390747
        8.006000      353.128357        8.007498      238.266647      145.371887
        8.008000      323.431824        8.009499      209.273895      145.353180
        8.010000      301.576660        8.011498      179.954117      145.334641
        8.012000      278.249420        8.013498      152.959183      145.316284
        8.014000      268.980286        8.015498      129.513199      145.298080
        8.016000      263.333496        8.017498      109.786743      145.280060
        8.018001      245.667938        8.019499       93.423370      145.262177
        8.020000      237.386948        8.021499       79.954453      145.244476
        8.022000      233.312988        8.023499       68.922951      145.226929
        8.024000      218.341782        8.025498       59.990845      145.209549
        8.026000      213.147949        8.027498       52.708057      145.192337
        8.028001      204.630264        8.029499       46.808441      145.175278
        8.030000      196.545059        8.031498       42.022957      145.158401
        8.032000      195.484268        8.033498       38.109852      145.141678
        8.033999      190.268234        8.035498       34.880322      145.125122
        8.035999      188.258972        8.037498       32.182598      145.108719
        8.038000      190.529922        8.039498       29.898136      145.092468
        8.040000      183.467941        8.041498       27.939968      145.076385
        8.042000      178.098328        8.043498       26.240614      145.060486
        8.044000      176.647003        8.045498       24.751501      145.044724
        8.046000      176.372253        8.047498       23.437658      145.029144
        8.048000      176.346848        8.049499       22.273663      145.013687
        8.050000      176.599426        8.051498       21.243088      144.998428
        8.052000      165.349716        8.053498       20.333122      144.983292
        8.054000      171.144485        8.055498       19.545700      144.968338
        8.056000      170.881317        8.057498       18.854580      144.953552
        8.058001      170.355865        8.059499       18.266394      144.938904
        8.060000      166.941742        8.061499       17.780249      144.924423
        8.062000      171.555496        8.063498       17.396420      144.910095
        8.064000      165.527618        8.065498       17.117758      144.895935
        8.066000      167.236267        8.067498       16.949877      144.881927
        8.068001      167.620163        8.069499       16.927353      144.868073
        8.070000      156.469711        8.071498       17.012213      144.854385
        8.072000      161.025650        8.073498       17.246965      144.840836
        8.073999      165.528824        8.075498       17.652010      144.827454
        8.075999      170.100800        8.077497       18.247627      144.814224
        8.078000      170.425354        8.079498       19.046173      144.801147
        8.080000      169.821167        8.081498       20.035263      144.788239
        8.082000      171.243149        8.083498       21.159424      144.775482
        8.084000      174.849396        8.085498       22.306128      144.762878
        8.085999      168.652603        8.087498       23.328897      144.750412
        8.088000      162.894363        8.089499       24.121918      144.738098
        8.090000      162.756378        8.091498       24.688257      144.725952
        8.092000      167.329865        8.093498       25.160023      144.713959
        8.094000      172.461334        8.095498       25.780638      144.702118
        8.096000      171.885101        8.097498       26.631420      144.690430
        8.098001      171.242081        8.099499       27.854158      144.678879
        8.100000      171.385330        8.101499       29.573372      144.667496
        8.102000      173.295486        8.103498       31.888145      144.656265
        8.104000      178.260529        8.105498       34.912895      144.645172
        8.106000      180.628479        8.107498       38.787434      144.634247
        8.108001      186.549576        8.109499       43.669636      144.623459
        8.110001      185.569611        8.111499       49.806713      144.612823
        8.112000      200.724792        8.113499       56.979233      144.602341
        8.114000      207.300949        8.115499       65.029861      144.592010
        8.116000      233.787613        8.117498       73.173897      144.581818
        8.118001      246.485977        8.119499       80.023804      144.571777
        8.120001      267.057678        8.121499       83.817345      144.561890
        8.122001      262.035889        8.123499       83.324944      144.552139
        8.124001      251.212219        8.125499       78.556366      144.542542
        8.126000      226.006149        8.127499       70.746971      144.533112
        8.128001      203.816025        8.129499       61.598469      144.523788
        8.130000      187.927795        8.131498       52.506813      144.514648
        8.132000      190.675629        8.133498       44.269417      144.505630
        8.134000      178.749069        8.135498       37.215397      144.496780
        8.136000      175.866348        8.137498       31.372435      144.488068
        8.138000      168.297836        8.139499       26.627880      144.479492
        8.140000      163.268372        8.141499       22.825771      144.471054
        8.142000      165.468094        8.143498       19.799398      144.462769
        8.144000      165.403442        8.145498       17.399710      144.454636
        8.146000      166.458786        8.147498       15.498839      144.446640
        8.148001      161.833481        8.149499       13.989833      144.438782
        8.150001      168.563416        8.151499       12.787494      144.431091
        8.152000      159.652634        8.153499       11.821635      144.423508
        8.154000      158.409164        8.155499       11.037554      144.416092
        8.156000      155.741165        8.157498       10.392820      144.408813
        8.158001      163.069855        8.159499        9.854916      144.401672
        8.160001      153.971848        8.161499        9.400270      144.394669
        8.162001      157.707458        8.163499        9.011052      144.387817
        8.164001      156.182083        8.165499        8.674798      144.381088
        8.166000      159.170456        8.167499        8.382898      144.374527
        8.168001      156.765671        8.169499        8.129514      144.368073
        8.170000      153.249847        8.171498        7.911346      144.361786
        8.172000      154.676804        8.173498        7.725942      144.355621
        8.174000      157.701813        8.175498        7.572393      144.349609
        8.176000      159.486069        8.177498        7.450509      144.343735
        8.178000      155.991592        8.179499        7.360726      144.337982
        8.180000      155.102493        8.181499        7.304183      144.332382
        8.182000      160.397949        8.183498        7.282461      144.326920
        8.184000      159.343201        8.185498        7.297778      144.321579
        8.186000      155.393616        8.187498        7.352996      144.316391
        8.188001      152.620255        8.189499        7.451726      144.311340
        8.190001      158.109955        8.191499        7.598185      144.306412
        8.192000      152.468994        8.193499        7.797526      144.301636
        8.194000      153.374084        8.195498        8.078151      144.296982
        8.196000      154.619690        8.197498        8.402311      144.292480
        8.198001      161.715210        8.199499        8.800396      144.288086
        8.200000      159.559357        8.201498        9.280930      144.283844
        8.202000      160.195389        8.203498        9.855154      144.279739
        8.204000      158.503082        8.205498       10.535412      144.275757
        8.205999      158.549957        8.207498       11.345875      144.271912
        8.208000      153.843552        8.209498       12.288288      144.268204
        8.210000      161.349960        8.211498       13.393820      144.264618
        8.212000      160.657928        8.213498       14.694126      144.261185
        8.214000      162.726166        8.215498       16.229284      144.257874
        8.216000      163.870056        8.217498       18.050772      144.254669
        8.218000      165.339081        8.219499       20.223680      144.251633
        8.220000      171.692978        8.221498       22.819904      144.248703
        8.222000      169.564651        8.223498       25.913401      144.245926
        8.224000      182.663483        8.225498       29.549265      144.243256
        8.226000      194.780319        8.227498       33.727036      144.240738
        8.228001      213.176086        8.229499       38.199028      144.238342
        8.230000      234.357788        8.231498       42.610188      144.236069
        8.231999      266.228821        8.233498       46.450928      144.233917
        8.233999      257.254639        8.235497       49.300362      144.231903
        8.235999      231.868164        8.237497       51.100639      144.230026
        8.238000      226.419235        8.239498       52.171959      144.228256
        8.240000      217.832596        8.241498       52.907494      144.226639
        8.242000      221.404434        8.243498       53.404224      144.225128
        8.243999      214.415970        8.245498       53.312695      144.223740
        8.245999      210.908203        8.247498       52.037754      144.222504
        8.248000      195.156372        8.249498       49.177811      144.221375
        8.250000      192.621933        8.251498       44.862625      144.220367
        8.252000      181.288086        8.253498       39.674473      144.219498
        8.254000      174.423401        8.255498       34.306335      144.218750
        8.256000      175.227448        8.257498       29.279182      144.218124
        8.258000      173.695068        8.259499       24.864006      144.217621
        8.260000      168.120514        8.261498       21.144924      144.217239
        8.262000      167.241547        8.263498       18.088703      144.216995
        8.264000      161.617828        8.265498       15.615568      144.216858
        8.266000      161.208771        8.267498       13.632508      144.216858
        8.268001      159.302750        8.269499       12.049834      144.216965
        8.270000      156.363556        8.271498       10.791285      144.217209
        8.271999      162.716904        8.273498        9.785167      144.217560
        8.273999      163.636002        8.275497        8.986025      144.218033
        8.275999      158.211411        8.277497        8.358009      144.218628
        8.278000      156.490723        8.279498        7.844455      144.219360
        8.280000      158.831589        8.281498        7.430634      144.220200
        8.282000      152.390533        8.283498        7.096293      144.221161
        8.283999      155.955444        8.285498        6.826649      144.222229
        8.285999      154.903214        8.287498        6.611085      144.223434
        8.288000      159.244904        8.289498        6.442228      144.224762
        8.290000      159.389771        8.291498        6.315503      144.226181
        8.292000      158.657394        8.293498        6.228057      144.227753
        8.294000      165.763550        8.295498        6.179207      144.229416
        8.296000      156.575165        8.297498        6.167856      144.231201
        8.298000      155.111923        8.299499        6.195616      144.233109
        8.300000      153.900803        8.301498        6.264580      144.235138
        8.302000      155.797546        8.303498        6.378103      144.237274
        8.304000      160.659256        8.305498        6.541132      144.239532
        8.306000      156.507187        8.307498        6.760742      144.241898
        8.308001      161.799408        8.309499        7.046980      144.244385
        8.310000      161.093643        8.311499        7.413032      144.246979
        8.312000      162.100159        8.313498        7.876529      144.249695
        8.314000      161.288391        8.315498        8.393433      144.252518
        8.316000      164.474945        8.317498        9.117558      144.255463
        8.318001      163.978027        8.319499       10.000557      144.258514
        8.320001      170.034622        8.321499       11.038960      144.261688
        8.322001      171.994171        8.323499       12.186874      144.264984
        8.324000      172.097061        8.325499       13.326397      144.268372
        8.326000      171.485672        8.327498       14.258934      144.271866
        8.328001      180.428040        8.329499       14.751630      144.275482
        8.330000      177.662125        8.331498       14.710459      144.279221
        8.332000      176.648834        8.333498       14.013434      144.283066
        8.334000      162.677444        8.335498       12.895922      144.287003
        8.335999      163.649734        8.337498       11.587236      144.291061
        8.338000      168.614456        8.339499       10.277549      144.295242
        8.340000      160.911591        8.341498        9.083211      144.299515
        8.342000      165.713791        8.343498        8.052522      144.303894
        8.344000      162.486237        8.345498        7.193220      144.308395
        8.346000      160.577057        8.347498        6.492235      144.313004
        8.348001      155.651108        8.349499        5.928291      144.317719
        8.350000      154.840393        8.351499        5.479534      144.322540
        8.352000      158.262772        8.353498        5.124872      144.327454
        8.354000      158.578476        8.355498        4.846180      144.332504
        8.356000      160.226791        8.357498        4.628172      144.337631
        8.358001      159.867218        8.359499        4.458171      144.342880
        8.360001      159.295013        8.361499        4.326107      144.348236
        8.362000      157.169189        8.363499        4.223709      144.353699
        8.364000      155.002686        8.365499        4.144559      144.359253
        8.366000      151.628952        8.367498        4.083688      144.364914
        8.368001      160.648682        8.369499        4.037302      144.370697
        8.370000      154.497040        8.371498        3.923799      144.376572
        8.372000      154.854279        8.373498        3.900152      144.382553
        8.374000      157.634598        8.375498        3.883715      144.388626
        8.375999      155.035980        8.377498        3.873968      144.394806
        8.378000      156.644516        8.379498        3.869914      144.401108
        8.380000      152.484863        8.381498        3.870856      144.407501
        8.382000      147.851196        8.383498        3.876441      144.413986
        8.384000      154.789749        8.385498        3.886642      144.420578
        8.386000      159.039642        8.387498        3.901598      144.427277
        8.388000      155.480148        8.389499        3.921486      144.434082
        8.390000      149.975662        8.391499        3.946385      144.440964
        8.392000      151.843109        8.393498        3.976338      144.447968
        8.394000      148.638062        8.395498        4.011343      144.455048
        8.396000      155.531647        8.397498        4.051379      144.462250
        8.398001      153.185059        8.399499        4.096454      144.469559
        8.400000      155.622040        8.401498        4.072372      144.476929
        8.401999      155.795166        8.403498        4.128178      144.484421
        8.403999      150.168564        8.405498        4.189069      144.492004
        8.405999      151.011124        8.407497        4.256148      144.499695
        8.408000      151.632706        8.409498        4.327522      144.507477
        8.410000      154.161789        8.411498        4.440136      144.515366
        8.412000      153.108383        8.413498        4.522773      144.523331
        8.414000      157.149673        8.415498        4.611210      144.531403
        8.415999      151.898712        8.417498        4.607682      144.539566
        8.418000      150.897415        8.419498        4.709433      144.547836
        8.420000      156.364243        8.421498        4.817766      144.556183
        8.422000      157.656357        8.423498        4.933092      144.564636
        8.424000      153.412796        8.425498        5.055817      144.573181
        8.426000      155.309357        8.427498        5.186407      144.581818
        8.428000      156.702377        8.429499        5.325440      144.590561
        8.429999      153.208389        8.431498        5.473298      144.599380
        8.431999      159.840179        8.433497        5.630833      144.608307
        8.433999      155.249496        8.435497        5.798710      144.617310
        8.435999      150.455612        8.437497        5.977758      144.626404
        8.438000      152.641083        8.439498        6.169010      144.635620
        8.440000      154.926590        8.441498        6.365045      144.644897
        8.441999      153.344833        8.443498        6.583871      144.654266
        8.443999      151.043808        8.445498        6.818518      144.663742
        8.445999      153.607224        8.447497        7.070631      144.673294
        8.448000      156.680527        8.449498        7.342277      144.682938
        8.450000      157.226013        8.451498        7.635470      144.692688
        8.452000      153.347580        8.453498        7.953039      144.702515
        8.454000      150.299332        8.455498        8.253230      144.712418
        8.455999      157.063782        8.457498        8.630247      144.722412
        8.458000      162.495316        8.459498        9.043495      144.732513
        8.460000      163.972443        8.461498        9.498055      144.742691
        8.462000      158.762482        8.463498       10.000625      144.752960
        8.464000      159.795837        8.465498       10.558872      144.763321
        8.466000      162.162415        8.467498       11.116832      144.773743
        8.468000      159.455795        8.469499       11.815744      144.784286
        8.469999      161.634872        8.471498       12.600896      144.794891
        8.471999      159.482224        8.473497       13.486829      144.805588
        8.473999      162.686539        8.475497       14.486189      144.816360
        8.475999      163.399780        8.477497       15.619729      144.827225
        8.478000      168.838196        8.479498       16.904282      144.838196
        8.480000      171.631851        8.481498       18.358551      144.849228
        8.481999      169.381592        8.483498       20.004908      144.860336
        8.483999      175.454010        8.485497       21.867567      144.871536
        8.485999      178.166519        8.487497       23.973984      144.882828
        8.488000      178.520554        8.489498       26.357624      144.894196
        8.490000      176.559952        8.491498       29.069319      144.905655
        8.492000      180.493607        8.493498       32.132774      144.917175
        8.493999      175.670258        8.495498       35.626698      144.928802
        8.495999      190.330368        8.497498       39.637497      144.940491
        8.498000      193.018311        8.499498       44.282413      144.952271
        8.500000      203.875687        8.501498       49.707485      144.964127
        8.502000      208.787277        8.503498       56.105690      144.976059
        8.504000      207.194046        8.505498       63.704659      144.988083
        8.506000      217.264633        8.507498       72.744888      145.000168
        8.508000      221.968201        8.509499       83.420349      145.012344
        8.510000      235.767197        8.511498       95.722694      145.024597
        8.512000      241.645432        8.513498      109.289413      145.036926
        8.514000      254.881454        8.515498      122.946449      145.049332
        8.516000      272.906494        8.517498      134.845642      145.061829
        8.518001      280.124512        8.519499      142.666626      145.074402
        8.520000      285.322906        8.521499      144.620621      145.087036
        8.522000      274.069397        8.523499      140.487228      145.099762
        8.524000      259.833679        8.525498      131.735397      145.112549
        8.526000      244.751038        8.527498      120.676056      145.125412
        8.528001      233.043839        8.529499      109.434036      145.138367
        8.530000      233.896317        8.531498       99.461227      145.151382
        8.532000      226.758606        8.533498       91.483887      145.164474
        8.533999      224.630798        8.535498       85.777321      145.177643
        8.535999      232.955078        8.537498       82.271957      145.190887
        8.538000      217.979996        8.539498       80.759354      145.204208
        8.540000      219.835464        8.541498       80.864380      145.217590
        8.542000      219.866470        8.543498       82.075294      145.231064
        8.544000      222.105469        8.545498       83.835114      145.244598
        8.546000      223.050125        8.547498       85.733109      145.258209
        8.548000      231.165222        8.549499       87.699425      145.271896
        8.550000      222.811829        8.551498       90.031418      145.285645
        8.552000      237.559280        8.553498       93.183395      145.299454
        8.554000      241.472107        8.555498       97.500481      145.313354
        8.556000      249.852600        8.557498      102.996727      145.327316
        8.558001      257.807861        8.559499      109.227196      145.341354
        8.560000      276.472229        8.561499      115.281128      145.355469
        8.562000      286.214264        8.563498      120.059662      145.369629
        8.564000      288.549500        8.565498      122.784676      145.383881
        8.566000      277.570709        8.567498      123.473351      145.398193
        8.568001      267.302124        8.569499      122.954628      145.412567
        8.570000      269.891815        8.571498      122.419151      145.427017
        8.572000      265.788849        8.573498      122.972527      145.441528
        8.573999      268.814026        8.575498      125.404251      145.456116
        8.575999      275.207428        8.577497      130.203110      145.470764
        8.578000      289.058655        8.579498      137.665802      145.485474
        8.580000      303.919403        8.581498      147.985443      145.500259
        8.582000      315.750397        8.583498      161.324081      145.515106
        8.584000      337.851318        8.585498      177.741974      145.530029
        8.585999      378.705719        8.587498      196.980347      145.544998
        8.588000      413.383087        8.589499      218.098816      145.560043
        8.590000      460.781250        8.591498      239.280273      145.575165
        8.592000      520.511047        8.593498      257.843384      145.590332
        8.594000      593.050598        8.595498      270.878601      145.605560
        8.596000      607.786987        8.597498      276.639313      145.620865
        8.598001      555.405945        8.599499      275.371368      145.636230
        8.600000      481.483368        8.601499      269.389008      145.651657
        8.602000      439.378265        8.603498      262.072052      145.667145
        8.604000      419.898590        8.605498      256.637634      145.682693
        8.606000      403.759705        8.607498      255.430161      145.698303
        8.608001      396.328186        8.609499      259.789917      145.713989
        8.610001      401.319672        8.611499      270.136017      145.729721
        8.612000      404.209656        8.613499      286.029144      145.745514
        8.614000      403.271698        8.615499      306.080292      145.761368
        8.616000      405.296326        8.617498      327.741211      145.777283
        8.618001      402.433533        8.619499      347.102844      145.793259
        8.620001      410.615051        8.621499      359.135651      145.809296
        8.622001      407.397766        8.623499      359.177917      145.825378
        8.624001      401.412140        8.625499      345.151825      145.841537
        8.626000      390.180634        8.627499      318.841644      145.857742
        8.628001      369.896820        8.629499      284.838776      145.874023
        8.630000      348.291992        8.631498      248.299881      145.890335
        8.632000      316.256775        8.633498      213.115326      145.906708
        8.634000      289.961914        8.635498      181.358780      145.923157
        8.636000      271.084991        8.637498      153.956619      145.939651
        8.638000      263.149109        8.639499      130.942566      145.956207
        8.640000      254.115265        8.641499      111.974342      145.972824
        8.642000      246.982742        8.643498       96.517708      145.989487
        8.644000      233.182953        8.645498       84.025452      146.006195
        8.646000      225.246628        8.647498       73.988091      146.022964
        8.648001      212.336197        8.649499       65.955147      146.039810
        8.650001      206.038284        8.651499       59.554913      146.056686
        8.652000      195.838959        8.653499       54.468639      146.073608
        8.654000      199.951675        8.655499       50.440208      146.090607
        8.656000      194.047073        8.657498       47.264553      146.107651
        8.658001      192.541092        8.659499       44.779457      146.124756
        8.660001      187.916687        8.661499       42.885193      146.141891
        8.662001      189.961151        8.663499       41.444378      146.159088
        8.664001      192.668533        8.665499       40.412300      146.176346
        8.666000      183.711014        8.667499       39.744419      146.193649
        8.668001      178.526245        8.669499       39.423187      146.210999
        8.670000      184.181198        8.671498       39.421650      146.228394
        8.672000      184.811691        8.673498       39.752937      146.245850
        8.674000      181.846375        8.675498       40.436596      146.263351
        8.676000      183.504898        8.677498       41.507751      146.280914
        8.678000      182.933456        8.679499       43.019684      146.298523
        8.680000      187.361053        8.681499       45.042713      146.316177
        8.682000      187.020126        8.683498       47.668747      146.333878
        8.684000      186.947266        8.685498       51.004372      146.351624
        8.686000      193.612488        8.687498       55.156536      146.369431
        8.688001      195.816559        8.689499       60.199963      146.387268
        8.690001      205.947037        8.691499       66.101181      146.405151
        8.692000      222.541351        8.693499       72.635147      146.423096
        8.694000      229.341721        8.695498       79.281250      146.441086
        8.696000      238.577454        8.697498       85.229950      146.459106
        8.698001      229.509796        8.699499       89.599495      146.477188
        8.700000      230.472046        8.701498       91.815025      146.495316
        8.702000      224.909119        8.703498       91.888763      146.513489
        8.704000      221.593597        8.705498       90.297424      146.531693
        8.705999      217.606033        8.707498       87.609962      146.549957
        8.708000      218.255981        8.709498       84.297592      146.568268
        8.710000      214.767319        8.711498       80.702896      146.586609
        8.712000      208.397232        8.713498       77.212250      146.604996
        8.714000      208.236115        8.715498       74.282372      146.623428
        8.716000      202.027496        8.717498       72.359695      146.641907
        8.718000      197.356262        8.719499       71.796364      146.660431
        8.720000      202.197510        8.721498       72.799179      146.678986
        8.722000      198.270782        8.723498       75.468735      146.697601
        8.724000      213.243469        8.725498       79.660805      146.716248
        8.726000      225.036758        8.727498       84.939949      146.734924
        8.728001      229.004608        8.729499       90.446526      146.753662
        8.730000      233.933746        8.731498       94.885178      146.772415
        8.731999      236.061951        8.733498       96.847710      146.791229
        8.733999      234.895233        8.735497       95.375313      146.810074
        8.735999      223.172531        8.737497       90.465279      146.828964
        8.738000      207.999954        8.739498       83.024033      146.847900
        8.740000      205.542938        8.741498       74.358604      146.866867
        8.742000      191.035675        8.743498       65.612709      146.885864
        8.743999      194.510269        8.745498       57.532837      146.904907
        8.745999      185.524521        8.747498       50.481743      146.923996
        8.748000      180.339813        8.749498       44.557144      146.943130
        8.750000      174.458405        8.751498       39.720703      146.962280
        8.752000      175.807953        8.753498       35.861923      146.981461
        8.754000      174.096573        8.755498       32.855850      147.000702
        8.756000      179.256866        8.757498       30.583038      147.019958
        8.758000      171.108765        8.759499       28.939241      147.039276
        8.760000      165.511169        8.761498       27.842253      147.058609
        8.762000      169.504196        8.763498       27.228590      147.077988
        8.764000      175.087540        8.765498       27.056808      147.097397
        8.766000      183.070297        8.767498       27.308432      147.116837
        8.768001      175.865219        8.769499       27.974649      147.136322
        8.770000      176.368683        8.771498       29.064440      147.155823
        8.771999      168.185715        8.773498       30.584085      147.175369
        8.773999      177.310135        8.775497       32.510029      147.194946
        8.775999      178.755447        8.777497       34.752644      147.214569
        8.778000      177.691574        8.779498       37.097229      147.234222
        8.780000      183.487076        8.781498       39.190132      147.253891
        8.782000      184.419785        8.783498       40.589298      147.273605
        8.783999      187.987900        8.785498       40.924530      147.293350
        8.785999      184.733109        8.787498       40.088501      147.313110
        8.788000      183.225067        8.789498       38.296497      147.332932
        8.790000      182.332794        8.791498       35.966568      147.352768
        8.792000      176.242706        8.793498       33.522991      147.372635
        8.794000      167.054169        8.795498       31.295700      147.392532
        8.796000      170.424591        8.797498       29.420412      147.412460
        8.798000      180.114441        8.799499       27.978821      147.432419
        8.800000      182.543793        8.801498       26.968914      147.452408
        8.802000      177.907700        8.803498       26.356480      147.472427
        8.804000      173.709030        8.805498       26.106533      147.492477
        8.806000      180.209869        8.807498       26.194212      147.512543
        8.808001      177.929703        8.809499       26.626242      147.532654
        8.810000      176.935089        8.811499       27.407955      147.552780
        8.812000      176.558243        8.813498       28.544115      147.572937
        8.814000      174.884201        8.815498       30.049833      147.593109
        8.816000      180.005737        8.817498       31.961857      147.613327
        8.818001      186.877243        8.819499       34.258205      147.633575
        8.820001      187.436310        8.821499       36.989822      147.653839
        8.822001      189.209747        8.823499       40.204224      147.674118
        8.824000      190.436539        8.825499       43.969021      147.694443
        8.826000      192.088898        8.827498       48.379665      147.714767
        8.828001      196.327332        8.829499       53.569408      147.735153
        8.830000      205.469208        8.831498       59.702465      147.755524
        8.832000      217.999847        8.833498       67.002914      147.775940
        8.834000      223.626205        8.835498       75.718376      147.796371
        8.835999      232.319733        8.837498       86.098587      147.816833
        8.838000      248.333420        8.839499       98.316223      147.837326
        8.840000      252.851807        8.841498      112.284660      147.857849
        8.842000      264.516418        8.843498      127.446556      147.878372
        8.844000      274.360931        8.845498      142.479553      147.898926
        8.846000      283.204315        8.847498      155.213318      147.919495
        8.848001      287.548126        8.849499      163.049805      147.940109
        8.850000      295.041901        8.851499      163.965103      147.960724
        8.852000      287.413757        8.853498      157.581726      147.981354
        8.854000      275.972351        8.855498      145.349731      148.002029
        8.856000      252.671432        8.857498      129.735916      148.022705
        8.858001      245.783951        8.859499      113.133522      148.043411
        8.860001      230.039810        8.861499       97.265564      148.064133
        8.862000      225.401917        8.863499       83.053749      148.084885
        8.864000      209.563492        8.865499       70.846504      148.105637
        8.866000      214.210190        8.867498       60.646526      148.126419
        8.868001      202.545944        8.869499       52.283100      148.147232
        8.870000      194.198700        8.871498       45.536152      148.168045
        8.872000      190.974976        8.873498       40.156116      148.188873
        8.874000      185.799835        8.875498       35.924843      148.209732
        8.875999      180.790192        8.877498       32.646423      148.230606
        8.878000      183.674194        8.879498       30.149796      148.251495
        8.880000      180.903839        8.881498       28.288961      148.272415
        8.882000      180.399216        8.883498       26.930994      148.293335
        8.884000      182.821182        8.885498       25.959404      148.314270
        8.886000      175.567154        8.887498       25.276415      148.335236
        8.888000      176.094589        8.889499       24.840492      148.356216
        8.890000      173.983932        8.891499       24.563990      148.377197
        8.892000      165.747162        8.893498       24.468822      148.398209
        8.894000      165.221725        8.895498       24.570038      148.419220
        8.896000      169.713379        8.897498       24.877317      148.440247
        8.898001      172.032425        8.899499       25.409994      148.461304
        8.900000      170.097641        8.901498       26.182533      148.482361
        8.901999      169.609650        8.903498       27.213680      148.503433
        8.903999      166.698120        8.905498       28.526754      148.524521
        8.905999      172.762817        8.907497       30.154570      148.545639
        8.908000      164.926270        8.909498       32.143475      148.566757
        8.910000      171.093674        8.911498       34.552414      148.587891
        8.912000      170.367462        8.913498       37.460766      148.609024
        8.914000      171.141830        8.915498       40.964413      148.630173
        8.915999      184.833755        8.917498       45.171486      148.651352
        8.918000      179.803787        8.919498       50.191608      148.672531
        8.920000      192.829437        8.921498       56.099174      148.693710
        8.922000      200.498230        8.923498       62.898598      148.714920
        8.924000      209.546158        8.925498       70.429642      148.736115
        8.926000      215.609818        8.927498       78.243355      148.757339
        8.928000      233.991806        8.929499       85.487541      148.778580
        8.929999      231.773636        8.931498       90.936981      148.799805
        8.931999      244.263962        8.933497       93.316620      148.821060
        8.933999      236.936844        8.935497       91.909973      148.842316
        8.935999      224.978622        8.937497       86.929344      148.863586
        8.938000      212.526230        8.939498       79.396019      148.884872
        8.940000      203.840790        8.941498       70.635475      148.906158
        8.941999      201.129837        8.943498       61.768986      148.927444
        8.943999      190.811371        8.945498       53.523090      148.948746
        8.945999      178.780533        8.947497       46.254372      148.970062
        8.948000      174.262711        8.949498       40.063019      148.991379
        8.950000      171.057816        8.951498       34.915646      149.012711
        8.952000      160.302185        8.953498       30.704287      149.034027
        8.954000      173.049606        8.955498       27.303001      149.055374
        8.955999      165.920990        8.957498       24.587088      149.076706
        8.958000      170.802612        8.959498       22.442247      149.098068
        8.960000      168.938461        8.961498       20.771885      149.119415
        8.962000      166.322617        8.963498       19.491531      149.140778
        8.964000      164.128845        8.965498       18.532232      149.162155
        8.966000      164.075073        8.967498       17.838078      149.183517
        8.968000      158.113861        8.969499       17.364456      149.204895
        8.969999      155.898712        8.971498       17.077570      149.226273
        8.971999      160.166885        8.973497       16.951254      149.247650
        8.973999      159.030594        8.975497       16.967554      149.269028
        8.975999      158.901459        8.977497       17.114807      149.290421
        8.978000      156.902405        8.979498       17.387072      149.311813
        8.980000      158.335419        8.981498       17.782919      149.333221
        8.981999      158.886078        8.983498       18.305807      149.354614
        8.983999      159.677292        8.985497       18.963461      149.376007
        8.985999      160.251221        8.987497       19.768246      149.397415
        8.988000      162.211411        8.989498       20.738102      149.418823
        8.990000      163.863480        8.991498       21.895491      149.440231
        8.992000      170.464493        8.993498       23.271299      149.461639
        8.993999      172.811539        8.995498       24.904140      149.483047
        8.995999      169.967529        8.997498       26.841639      149.504456
        8.998000      171.439270        8.999498       29.141081      149.525879
        9.000000      171.709274        9.001498       31.861326      149.547272
        9.002000      176.284210        9.003498       35.059628      149.568695
        9.004000      180.791183        9.005498       38.767288      149.590103
        9.006000      176.252396        9.007498       42.955368      149.611511
        9.008000      188.778946        9.009499       47.488750      149.632919
        9.010000      196.623734        9.011498       52.076168      149.654327
        9.012000      203.926483        9.013498       56.295952      149.675735
        9.014000      209.965744        9.015498       59.707962      149.697144
        9.016000      206.656342        9.017498       62.009773      149.718536
        9.018001      209.202194        9.019499       63.399868      149.739944
        9.020000      210.063522        9.021499       64.248276      149.761337
        9.022000      207.381058        9.023499       65.130852      149.782730
        9.024000      210.417801        9.025498       66.595985      149.804123
        9.026000      217.118820        9.027498       69.076790      149.825516
        9.028001      226.358215        9.029499       72.886353      149.846909
        9.030000      242.610275        9.031498       78.191734      149.868286
        9.032000      250.217651        9.033498       85.038216      149.889648
        9.033999      261.272980        9.035498       93.220848      149.911026
        9.035999      280.705017        9.037498      102.166641      149.932404
        9.038000      292.396515        9.039498      110.820679      149.953766
        9.040000      301.776917        9.041498      117.752251      149.975128
        9.042000      304.823822        9.043498      121.530144      149.996475
        9.044000      300.162170        9.045498      121.379402      150.017822
        9.046000      290.809906        9.047498      117.588943      150.039169
        9.048000      284.390656        9.049499      111.341446      150.060516
        9.050000      265.689056        9.051498      104.131905      150.081848
        9.052000      255.338638        9.053498       97.184082      150.103165
        9.054000      253.488708        9.055498       91.184799      150.124481
        9.056000      252.016479        9.057498       86.253517      150.145782
        9.058001      241.759094        9.059499       82.066620      150.167099
        9.060000      244.756638        9.061499       77.988747      150.188400
        9.062000      238.959946        9.063498       73.542938      150.209686
        9.064000      230.099075        9.065498       68.468086      150.230957
        9.066000      216.081680        9.067498       62.909210      150.252228
        9.068001      214.961456        9.069499       57.247211      150.273499
        9.070000      206.041412        9.071498       51.897354      150.294754
        9.072000      199.206879        9.073498       47.145260      150.315994
        9.073999      190.487793        9.075498       43.144543      150.337219
        9.075999      186.352020        9.077497       39.934288      150.358459
        9.078000      182.993164        9.079498       37.495651      150.379669
        9.080000      179.741150        9.081498       35.775627      150.400879
        9.082000      178.657562        9.083498       34.715919      150.422073
        9.084000      178.844650        9.085498       34.262447      150.443268
        9.085999      178.414108        9.087498       34.366203      150.464432
        9.088000      174.489059        9.089499       35.063278      150.485611
        9.090000      170.761932        9.091498       36.095993      150.506760
        9.092000      169.976379        9.093498       37.502533      150.527908
        9.094000      175.006760        9.095498       39.128101      150.549042
        9.096000      175.076340        9.097498       40.815590      150.570160
        9.098001      176.338867        9.099499       42.376781      150.591263
        9.100000      176.923599        9.101499       43.878155      150.612366
        9.102000      180.770798        9.103498       45.341572      150.633438
        9.104000      181.119400        9.105498       46.944382      150.654510
        9.106000      186.330719        9.107498       48.905903      150.675568
        9.108001      190.637482        9.109499       51.442608      150.696625
        9.110001      191.141998        9.111499       54.745586      150.717636
        9.112000      192.715805        9.113499       58.987152      150.738663
        9.114000      195.552948        9.115499       64.297089      150.759659
        9.116000      202.853088        9.117498       70.788445      150.780640
        9.118001      208.264938        9.119499       78.409569      150.801620
        9.120001      223.445404        9.121499       86.869049      150.822586
        9.122001      230.258453        9.123499       95.512840      150.843521
        9.124001      239.218628        9.125499      103.255547      150.864441
        9.126000      242.901016        9.127499      108.754417      150.885361
        9.128001      246.241501        9.129499      110.871765      150.906265
        9.130000      239.141998        9.131498      109.215714      150.927139
        9.132000      230.318222        9.133498      104.349922      150.947998
        9.134000      223.680237        9.135498       97.483864      150.968842
        9.136000      210.581238        9.137498       89.821167      150.989685
        9.138000      205.305023        9.139499       82.636192      151.010513
        9.140000      212.320145        9.141499       76.463707      151.031296
        9.142000      198.859024        9.143498       71.617111      151.052078
        9.144000      208.963242        9.145498       68.192757      151.072845
        9.146000      209.234787        9.147498       66.204201      151.093597
        9.148001      201.675293        9.149499       65.555740      151.114319
        9.150001      210.516464        9.151499       66.218330      151.135040
        9.152000      208.646271        9.153499       68.165703      151.155731
        9.154000      215.354065        9.155499       71.412659      151.176392
        9.156000      228.454681        9.157498       76.023338      151.197052
        9.158001      229.315369        9.159499       82.117203      151.217697
        9.160001      246.374069        9.161499       89.850174      151.238312
        9.162001      255.178986        9.163499       99.406334      151.258911
        9.164001      258.689026        9.165499      110.927231      151.279495
        9.166000      274.552795        9.167499      124.398483      151.300049
        9.168001      288.779022        9.169499      139.470169      151.320587
        9.170000      306.207489        9.171498      155.185898      151.341095
        9.172000      327.179779        9.173498      169.897202      151.361603
        9.174000      332.429688        9.175498      181.340424      151.382065
        9.176000      342.919586        9.177498      187.331299      151.402527
        9.178000      338.875458        9.179499      186.721191      151.422974
        9.180000      331.939423        9.181499      180.012604      151.443390
        9.182000      317.670258        9.183498      169.095993      151.463776
        9.184000      305.455902        9.185498      156.365402      151.484146
        9.186000      295.779236        9.187498      143.898102      151.504486
        9.188001      291.512695        9.189499      133.067749      151.524826
        9.190001      297.802704        9.191499      124.545013      151.545135
        9.192000      277.144165        9.193499      118.381859      151.565399
        9.194000      268.915131        9.195498      114.148926      151.585678
        9.196000      270.000061        9.197498      111.045685      151.605896
        9.198001      274.364105        9.199499      108.087555      151.626114
        9.200000      271.018158        9.201498      104.400154      151.646286
        9.202000      281.263214        9.203498       99.469475      151.666458
        9.204000      287.653687        9.205498       93.210640      151.686615
        9.205999      275.598785        9.207498       85.931503      151.706726
        9.208000      257.905365        9.209498       78.024384      151.726822
        9.210000      238.625931        9.211498       69.965767      151.746887
        9.212000      224.540955        9.213498       62.174385      151.766937
        9.214000      218.167084        9.215498       54.995739      151.786942
        9.216000      210.874847        9.217498       48.613667      151.806946
        9.218000      200.618958        9.219499       43.092930      151.826920
        9.220000      190.894989        9.221498       38.418579      151.846863
        9.222000      193.424011        9.223498       34.518742      151.866776
        9.224000      182.417999        9.225498       31.304741      151.886673
        9.226000      179.130280        9.227498       28.689852      151.906540
        9.228001      179.397125        9.229499       26.578192      151.926392
        9.230000      172.001236        9.231498       24.896833      151.946182
        9.231999      172.468994        9.233498       23.565500      151.965973
        9.233999      172.820312        9.235497       22.504177      151.985748
        9.235999      168.369965        9.237497       21.624674      152.005478
        9.238000      169.975052        9.239498       20.834238      152.025177
        9.240000      172.541077        9.241498       20.050791      152.044861
        9.242000      165.644608        9.243498       19.186485      152.064514
        9.243999      168.079483        9.245498       18.294254      152.084137
        9.245999      169.112915        9.247498       17.378414      152.103729
        9.248000      166.676498        9.249498       16.450256      152.123306
        9.250000      162.660583        9.251498       15.565212      152.142838
        9.252000      165.279419        9.253498       14.762560      152.162354
        9.254000      159.371170        9.255498       14.033951      152.181839
        9.256000      159.889740        9.257498       13.395111      152.201279
        9.258000      163.746277        9.259499       12.843780      152.220718
        9.260000      158.009338        9.261498       12.375434      152.240112
        9.262000      161.602386        9.263498       11.991840      152.259476
        9.264000      161.013718        9.265498       11.671160      152.278809
        9.266000      154.835739        9.267498       11.429222      152.298111
        9.268001      155.021851        9.269499       11.235888      152.317398
        9.270000      154.437592        9.271498       11.101051      152.336639
        9.271999      163.467972        9.273498       11.022234      152.355850
        9.273999      156.677689        9.275497       10.998250      152.375031
        9.275999      162.375992        9.277497       11.028822      152.394196
        9.278000      158.335449        9.279498       11.114761      152.413315
        9.280000      156.532150        9.281498       11.257871      152.432404
        9.282000      160.885086        9.283498       11.461306      152.451462
        9.283999      158.507248        9.285498       11.729645      152.470490
        9.285999      160.359726        9.287498       12.069125      152.489487
        9.288000      161.100555        9.289498       12.488161      152.508469
        9.290000      162.024719        9.291498       12.997026      152.527405
        9.292000      158.645340        9.293498       13.608128      152.546295
        9.294000      163.834747        9.295498       14.325641      152.565170
        9.296000      162.433090        9.297498       15.188278      152.584000
        9.298000      160.787842        9.299499       16.201178      152.602814
        9.300000      167.245880        9.301498       17.374483      152.621582
        9.302000      166.250046        9.303498       18.708439      152.640320
        9.304000      159.820221        9.305498       20.183256      152.659027
        9.306000      165.604156        9.307498       21.753839      152.677704
        9.308001      167.416397        9.309499       23.355209      152.696350
        9.310000      167.246490        9.311499       24.920227      152.714951
        9.312000      170.022644        9.313498       26.412981      152.733521
        9.314000      176.351242        9.315498       27.842754      152.752060
        9.316000      175.129303        9.317498       29.247293      152.770554
        9.318001      168.260559        9.319499       30.667421      152.789032
        9.320001      179.066940        9.321499       32.132908      152.807465
        9.322001      185.300232        9.323499       33.694729      152.825867
        9.324000      185.695755        9.325499       35.413212      152.844223
        9.326000      193.781525        9.327498       37.420506      152.862549
        9.328001      189.674988        9.329499       39.858997      152.880859
        9.330000      193.509750        9.331498       42.840603      152.899109
        9.332000      202.161224        9.333498       46.412071      152.917328
        9.334000      200.025665        9.335498       50.492096      152.935516
        9.335999      215.885620        9.337498       54.830326      152.953659
        9.338000      205.462784        9.339499       58.992611      152.971786
        9.340000      215.062912        9.341498       62.424343      152.989868
        9.342000      226.590424        9.343498       64.648819      153.007904
        9.344000      222.341415        9.345498       65.484886      153.025909
        9.346000      216.038116        9.347498       65.152946      153.043884
        9.348001      217.269806        9.349499       64.169022      153.061829
        9.350000      217.678574        9.351499       63.120457      153.079712
        9.352000      210.873962        9.353498       62.471066      153.097580
        9.354000      207.873947        9.355498       62.480331      153.115402
        9.356000      207.715393        9.357498       63.206039      153.133179
        9.358001      212.867950        9.359499       64.534729      153.150940
        9.360001      209.727615        9.361499       66.187218      153.168640
        9.362000      210.542450        9.363499       67.707138      153.186310
        9.364000      213.599670        9.365499       68.485100      153.203949
        9.366000      221.097412        9.367498       67.908524      153.221542
        9.368001      207.983841        9.369499       65.610992      153.239105
        9.370000      214.667130        9.371498       61.663265      153.256607
        9.372000      200.194641        9.373498       56.454773      153.274094
        9.374000      199.373230        9.375498       50.746555      153.291534
        9.375999      194.033035        9.377498       45.041397      153.308929
        9.378000      184.608047        9.379498       39.727768      153.326294
        9.380000      185.331604        9.381498       35.017677      153.343628
        9.382000      185.531784        9.383498       30.979616      153.360901
        9.384000      178.453918        9.385498       27.619858      153.378143
        9.386000      175.500412        9.387498       24.850830      153.395355
        9.388000      174.808746        9.389499       22.623192      153.412537
        9.390000      167.390320        9.391499       20.864960      153.429642
        9.392000      163.262466        9.393498       19.512909      153.446732
        9.394000      165.415024        9.395498       18.510883      153.463776
        9.396000      167.593842        9.397498       17.811472      153.480774
        9.398001      167.380081        9.399499       17.375587      153.497757
        9.400000      168.522354        9.401498       17.172522      153.514664
        9.401999      170.430481        9.403498       17.196487      153.531555
        9.403999      165.164825        9.405498       17.392214      153.548386
        9.405999      167.016586        9.407497       17.766172      153.565186
        9.408000      162.815414        9.409498       18.311806      153.581955
        9.410000      161.022964        9.411498       19.026951      153.598679
        9.412000      162.749252        9.413498       19.915684      153.615356
        9.414000      166.517349        9.415498       20.987957      153.631989
        9.415999      170.103027        9.417498       22.260807      153.648575
        9.418000      173.598389        9.419498       23.760633      153.665131
        9.420000      177.213379        9.421498       25.521999      153.681641
        9.422000      171.861847        9.423498       27.593843      153.698105
        9.424000      178.027222        9.425498       30.038139      153.714539
        9.426000      176.664795        9.427498       32.930470      153.730911
        9.428000      186.815079        9.429499       36.358074      153.747253
        9.429999      183.786575        9.431498       40.399853      153.763550
        9.431999      196.700302        9.433497       45.120670      153.779800
        9.433999      201.236359        9.435497       50.510979      153.796021
        9.435999      214.113510        9.437497       56.429985      153.812180
        9.438000      214.250549        9.439498       62.527897      153.828308
        9.440000      229.646790        9.441498       68.186760      153.844391
        9.441999      232.304596        9.443498       72.571594      153.860428
        9.443999      236.602417        9.445498       74.863129      153.876419
        9.445999      242.191757        9.447497       74.565933      153.892380
        9.448000      235.446960        9.449498       71.739639      153.908279
        9.450000      221.806137        9.451498       66.965324      153.924149
        9.452000      215.898773        9.453498       61.072857      153.939972
        9.454000      207.900223        9.455498       54.855934      153.955734
        9.455999      198.010834        9.457498       48.901970      153.971466
        9.458000      189.507690        9.459498       43.567108      153.987167
        9.460000      191.467636        9.461498       39.020264      154.002808
        9.462000      186.433258        9.463498       35.303379      154.018402
        9.464000      192.098404        9.465498       32.395840      154.033951
        9.466000      181.868515        9.467498       30.249865      154.049454
        9.468000      187.190353        9.469499       28.815144      154.064926
        9.469999      185.770004        9.471498       28.037844      154.080338
        9.471999      185.106476        9.473497       27.876833      154.095703
        9.473999      188.398636        9.475497       28.287477      154.111038
        9.475999      186.157272        9.477497       29.204998      154.126312
        9.478000      196.488708        9.479498       30.518345      154.141556
        9.480000      195.565704        9.481498       32.035500      154.156738
        9.481999      210.127914        9.483498       33.469196      154.171890
        9.483999      200.986191        9.485497       34.461418      154.186981
        9.485999      197.796799        9.487497       34.676796      154.202042
        9.488000      204.648758        9.489498       33.930843      154.217056
        9.490000      195.973846        9.491498       32.270744      154.232010
        9.492000      191.824554        9.493498       29.938774      154.246918
        9.493999      192.359406        9.495498       27.256680      154.261780
        9.495999      183.139221        9.497498       24.513222      154.276611
        9.498000      179.519012        9.499498       21.907909      154.291382
        9.500000      175.575058        9.501498       19.553770      154.306122
        9.502000      172.705063        9.503498       17.495718      154.320786
        9.504000      168.472382        9.505498       15.755890      154.335419
        9.506000      169.595276        9.507498       14.263163      154.350006
        9.508000      166.592377        9.509499       13.014069      154.364548
        9.510000      172.440018        9.511498       11.977756      154.379044
        9.512000      171.203995        9.513498       11.122804      154.393478
        9.514000      165.775040        9.515498       10.421290      154.407867
        9.516000      169.146744        9.517498        9.848665      154.422226
        9.518001      153.762512        9.519499        9.383579      154.436523
        9.520000      163.337082        9.521499        9.008540      154.450790
        9.522000      160.686279        9.523499        8.708302      154.464981
        9.524000      164.074020        9.525498        8.470515      154.479141
        9.526000      160.513596        9.527498        8.285160      154.493256
        9.528001      154.310760        9.529499        8.144220      154.507309
        9.530000      159.023544        9.531498        8.041707      154.521317
        9.532000      154.456375        9.533498        7.972831      154.535294
        9.533999      158.867981        9.535498        7.934347      154.549194
        9.535999      161.201309        9.537498        7.924376      154.563065
        9.538000      159.587845        9.539498        7.941067      154.576889
        9.540000      160.019424        9.541498        7.970588      154.590652
        9.542000      160.900146        9.543498        8.040494      154.604370
        9.544000      161.532089        9.545498        8.137747      154.618042
        9.546000      161.553650        9.547498        8.292632      154.631668
        9.548000      160.580963        9.549499        8.448862      154.645248
        9.550000      160.752899        9.551498        8.637224      154.658768
        9.552000      162.743591        9.553498        8.860274      154.672241
        9.554000      164.864594        9.555498        9.120949      154.685669
        9.556000      156.783676        9.557498        9.425816      154.699036
        9.558001      162.170532        9.559499        9.772612      154.712372
        9.560000      160.801849        9.561499       10.168335      154.725647
        9.562000      164.067154        9.563498       10.617437      154.738861
        9.564000      161.338501        9.565498       11.189063      154.752045
        9.566000      162.945374        9.567498       11.769412      154.765167
        9.568001      165.310806        9.569499       12.409298      154.778259
        9.570000      165.467453        9.571498       13.118241      154.791275
        9.572000      169.132019        9.573498       13.933761      154.804245
        9.573999      163.550400        9.575498       14.791978      154.817169
        9.575999      161.207275        9.577497       15.818098      154.830048
        9.578000      170.886551        9.579498       16.990883      154.842865
        9.580000      169.097641        9.581498       18.312084      154.855652
        9.582000      172.445770        9.583498       19.766100      154.868378
        9.584000      170.236420        9.585498       21.298153      154.881042
        9.585999      176.893158        9.587498       22.810299      154.893661
        9.588000      177.288040        9.589499       24.173859      154.906250
        9.590000      177.604935        9.591498       25.265259      154.918762
        9.592000      177.085922        9.593498       26.007732      154.931229
        9.594000      171.029343        9.595498       26.464954      154.943649
        9.596000      177.506149        9.597498       26.737570      154.956009
        9.598001      176.689026        9.599499       26.980705      154.968323
        9.600000      181.957184        9.601499       27.342958      154.980591
        9.602000      176.742905        9.603498       27.943630      154.992813
        9.604000      177.431641        9.605498       28.871292      155.004959
        9.606000      184.918304        9.607498       30.192734      155.017075
        9.608001      181.536026        9.609499       31.962980      155.029144
        9.610001      186.578415        9.611499       34.224930      155.041153
        9.612000      189.422867        9.613499       37.008888      155.053101
[truncated: 461,673 more chars]
